# Supplementary material for: Tracking copper nanofiller evolution in polysiloxane during processing into SiOC ceramic
Source: J Appl Crystallogr. 2024 Jun 18;57(Pt 4):945–54. doi: 10.1107/S1600576724003133 (PMC11299600; doi:10.1107/S1600576724003133)
Supplement: Supplementary file 1 [file j-57-00945-sup1.cif]

data_Cu-SPR212_Rietveld_IUCr_SiC_SiO2_publ
_gsas_GSASII_version  5666
_audit_creation_method  "created in GSAS-II"
_audit_creation_date  2023-10-02T13:01
_audit_author_name  "Cuillier, Paul"
_audit_update_record
   "2023-10-02T13:01  Initial software-generated CIF"
_pd_block_id
   2023-10-02T13:01|Cu-SPR212_Rietveld_IUCr_SiC_SiO2|CuillierPaul|PubInfo

# Project-specific version of Template template follows

loop_
  _publ_author_name
  _publ_author_address
         'Loughney, Patricia A.'   'Materials Science and Engineering, The Ohio State University, Columbus, OH 43212, USA'         
         'Cuillier, Paul'          'Materials Science and Engineering, The Ohio State University, Columbus, OH 43212, USA' 
		 'Pruyn, Timothy L.'       'Materials and Manufacturing Directorate, Air Force Research Laboratory, Wright-Patterson Air Force Base, OH 45433, USA'
		 'Doan-Nguyen, Vicky'      'Materials Science and Engineering, The Ohio State University, Columbus, OH 43212, USA'  
_publ_contact_author_name               'Patricia A. Loughney'
_publ_contact_author_email              'loughney.4@osu.edu'
_publ_requested_journal                 'J. Appl. Cryst.'
_publ_requested_coeditor_name           ?
_publ_requested_category                ?
_journal_data_validation_number         ?
_journal_date_recd_electronic           ?
_journal_date_to_coeditor               ?
_journal_date_from_coeditor             ?
_journal_date_accepted                  ?
_journal_date_printers_first            ?
_journal_date_printers_final            ?
_journal_date_proofs_out                ?
_journal_date_proofs_in                 ?
_journal_coeditor_name                  ?
_journal_coeditor_code                  ?
_journal_coeditor_notes                 ?
_journal_techeditor_code                ?
_journal_techeditor_notes               ?
_journal_coden_astm                     ?
_journal_name_full                      ?
_journal_year                           ?
_journal_volume                         ?
_journal_issue                          ?
_journal_page_first                     ?
_journal_page_last                      ?
_journal_paper_category                 ?
_journal_suppl_publ_number              ?
_journal_suppl_publ_pages               ?
_publ_section_title                     'Tracking Copper Nanofiller Evolution in Polysiloxane during Processing into SiOC Ceramic'
data_Cu-SPR212_Rietveld_IUCr_SiC_SiO2_overall
_pd_block_id
   2023-10-02T13:01|Cu-SPR212_Rietveld_IUCr_SiC_SiO2|CuillierPaul|Overall
_pd_proc_info_datetime  2023-10-02T13:01
_pd_calc_method  "Rietveld Refinement"
_computing_structure_refinement
   "GSAS-II (Toby & Von Dreele, J. Appl. Cryst. 46, 544-549, 2013)"
_refine_ls_matrix_type  full
_refine_ls_number_parameters  239
_refine_ls_goodness_of_fit_all  1.384
_refine_ls_shift/su_max  6.6253

# OVERALL WEIGHTED R-FACTOR
_refine_ls_wR_factor_obs  0.01149
# POINTERS TO PHASE AND/OR HISTOGRAM BLOCKS
loop_   _pd_phase_block_id

   2023-10-02T13:01|Cu-SPR212_Rietveld_IUCr_SiC_SiO2|phase_2|CuillierPaul

   2023-10-02T13:01|Cu-SPR212_Rietveld_IUCr_SiC_SiO2|phase_3|CuillierPaul

   2023-10-02T13:01|Cu-SPR212_Rietveld_IUCr_SiC_SiO2|phase_1|CuillierPaul

   2023-10-02T13:01|Cu-SPR212_Rietveld_IUCr_SiC_SiO2|phase_0|CuillierPaul

   2023-10-02T13:01|Cu-SPR212_Rietveld_IUCr_SiC_SiO2|phase_4|CuillierPaul

   2023-10-02T13:01|Cu-SPR212_Rietveld_IUCr_SiC_SiO2|phase_5|CuillierPaul
loop_   _pd_block_diffractogram_id

   2023-10-02T13:01|Cu-SPR212_Rietveld_IUCr_SiC_SiO2|CuillierPaul|AdvancedPhotonSource,11-ID-B_hist_0

   2023-10-02T13:01|Cu-SPR212_Rietveld_IUCr_SiC_SiO2|CuillierPaul|AdvancedPhotonSource,11-ID-B_hist_1

   2023-10-02T13:01|Cu-SPR212_Rietveld_IUCr_SiC_SiO2|CuillierPaul|AdvancedPhotonSource,11-ID-B_hist_2

   2023-10-02T13:01|Cu-SPR212_Rietveld_IUCr_SiC_SiO2|CuillierPaul|AdvancedPhotonSource,11-ID-B_hist_3

   2023-10-02T13:01|Cu-SPR212_Rietveld_IUCr_SiC_SiO2|CuillierPaul|AdvancedPhotonSource,11-ID-B_hist_4

   2023-10-02T13:01|Cu-SPR212_Rietveld_IUCr_SiC_SiO2|CuillierPaul|AdvancedPhotonSource,11-ID-B_hist_5

   2023-10-02T13:01|Cu-SPR212_Rietveld_IUCr_SiC_SiO2|CuillierPaul|AdvancedPhotonSource,11-ID-B_hist_6

   2023-10-02T13:01|Cu-SPR212_Rietveld_IUCr_SiC_SiO2|CuillierPaul|AdvancedPhotonSource,11-ID-B_hist_7

   2023-10-02T13:01|Cu-SPR212_Rietveld_IUCr_SiC_SiO2|CuillierPaul|AdvancedPhotonSource,11-ID-B_hist_8

   2023-10-02T13:01|Cu-SPR212_Rietveld_IUCr_SiC_SiO2|CuillierPaul|AdvancedPhotonSource,11-ID-B_hist_9

   2023-10-02T13:01|Cu-SPR212_Rietveld_IUCr_SiC_SiO2|CuillierPaul|AdvancedPhotonSource,11-ID-B_hist_10

   2023-10-02T13:01|Cu-SPR212_Rietveld_IUCr_SiC_SiO2|CuillierPaul|AdvancedPhotonSource,11-ID-B_hist_11

data_Cu-SPR212_Rietveld_IUCr_SiC_SiO2_phase_2

# Information for phase 2
_pd_block_id
   2023-10-02T13:01|Cu-SPR212_Rietveld_IUCr_SiC_SiO2|phase_2|CuillierPaul

# phase info for Cu2O_Pn-3m follows
_chemical_name_common            'Copper (I) oxide'
_chemical_formula_analytical      Cu2O
_pd_phase_name  Cu2O_Pn-3m
_cell_measurement_temperature  ?
_cell_length_a  4.262356
_cell_length_b  4.262356
_cell_length_c  4.262356
_cell_angle_alpha  90
_cell_angle_beta   90
_cell_angle_gamma  90
_cell_volume  77.437
_exptl_crystal_density_diffrn  6.1368
_symmetry_cell_setting  cubic
_symmetry_space_group_name_H-M  "P n -3 m"
loop_
    _space_group_symop_id
    _space_group_symop_operation_xyz
     1  x,y,z
     2  z,x,y
     3  y,z,x
     4  1/2+x,1/2+y,-z
     5  -z,1/2+x,1/2+y
     6  1/2+y,-z,1/2+x
     7  1/2-z,x,1/2-y
     8  1/2-y,1/2-z,x
     9  y,1/2-z,1/2-x
    10  1/2-x,y,1/2-z
    11  1/2-z,1/2-x,y
    12  x,1/2-y,1/2-z
    13  y,x,z
    14  z,y,x
    15  x,z,y
    16  1/2+y,1/2+x,-z
    17  -z,1/2+y,1/2+x
    18  1/2+x,-z,1/2+y
    19  1/2-z,y,1/2-x
    20  1/2-x,1/2-z,y
    21  x,1/2-z,1/2-y
    22  1/2-y,x,1/2-z
    23  1/2-z,1/2-y,x
    24  y,1/2-x,1/2-z
    25  -x,-y,-z
    26  -z,-x,-y
    27  -y,-z,-x
    28  1/2-x,1/2-y,z
    29  z,1/2-x,1/2-y
    30  1/2-y,z,1/2-x
    31  1/2+z,-x,1/2+y
    32  1/2+y,1/2+z,-x
    33  -y,1/2+z,1/2+x
    34  1/2+x,-y,1/2+z
    35  1/2+z,1/2+x,-y
    36  -x,1/2+y,1/2+z
    37  -y,-x,-z
    38  -z,-y,-x
    39  -x,-z,-y
    40  1/2-y,1/2-x,z
    41  z,1/2-y,1/2-x
    42  1/2-x,z,1/2-y
    43  1/2+z,-y,1/2+x
    44  1/2+x,1/2+z,-y
    45  -x,1/2+z,1/2+y
    46  1/2+y,-x,1/2+z
    47  1/2+z,1/2+y,-x
    48  -y,1/2+x,1/2+z

# ATOMIC COORDINATES AND DISPLACEMENT PARAMETERS
loop_ 
   _atom_site_label
   _atom_site_type_symbol
   _atom_site_fract_x
   _atom_site_fract_y
   _atom_site_fract_z
   _atom_site_occupancy
   _atom_site_adp_type
   _atom_site_U_iso_or_equiv
   _atom_site_site_symmetry_multiplicity
Cu1    Cu   0.00000     0.00000     0.00000     1.0000     Uiso 0.0253     4   
O1     O    0.25000     0.25000     0.25000     1.0000     Uiso 0.0163     2   

loop_  _atom_type_symbol _atom_type_number_in_cell
        _atom_type_scat_Cromer_Mann_a1 _atom_type_scat_Cromer_Mann_a2 _atom_type_scat_Cromer_Mann_a3
        _atom_type_scat_Cromer_Mann_a4 _atom_type_scat_Cromer_Mann_b1 _atom_type_scat_Cromer_Mann_b2
        _atom_type_scat_Cromer_Mann_b3 _atom_type_scat_Cromer_Mann_b4 _atom_type_scat_Cromer_Mann_c
        _atom_type_scat_length_neutron _atom_type_scat_source
  Cu      4      13.338     7.1676     5.6158     1.6735     3.5828     0.247      11.3966    64.8126    1.191      0.7718
      https://subversion.xray.aps.anl.gov/pyGSAS/trunk/atmdata.py
  O       2      3.0485     2.2868     1.5463     0.867      13.2771    5.7011     0.3239     32.9089    0.2508     0.5805
      https://subversion.xray.aps.anl.gov/pyGSAS/trunk/atmdata.py

# Note that Z affects _cell_formula_sum and _weight
_cell_formula_units_Z  2
_chemical_formula_sum  "Cu2 O"
_chemical_formula_weight  143.09

# MOLECULAR GEOMETRY
loop_
   _geom_bond_atom_site_label_1
   _geom_bond_atom_site_label_2
   _geom_bond_distance
   _geom_bond_site_symmetry_1
   _geom_bond_site_symmetry_2
   _geom_bond_publ_flag
  Cu1    O1     1.84565      1_555    1_555 yes
  Cu1    O1     1.84565      1_555    4_445 yes
  O1     Cu1    1.84565      1_555    1_555 yes
  O1     Cu1    1.84565      1_555    4_555 yes
  O1     Cu1    1.84565      1_555    5_555 yes
  O1     Cu1    1.84565      1_555    6_555 yes
_pd_proc_ls_pref_orient_corr
;
March-Dollase correction, histogram 7 coef. = 1.000 axis = [0, 0, 1]
March-Dollase correction, histogram 9 coef. = 1.000 axis = [0, 0, 1]
March-Dollase correction, histogram 10 coef. = 1.000 axis = [0, 0, 1]
March-Dollase correction, histogram 11 coef. = 1.000 axis = [0, 0, 1]
;

data_Cu-SPR212_Rietveld_IUCr_SiC_SiO2_phase_3

# Information for phase 3
_pd_block_id
   2023-10-02T13:01|Cu-SPR212_Rietveld_IUCr_SiC_SiO2|phase_3|CuillierPaul


# phase info for Cu3Si_eta follows
_chemical_name_common             'eta Cu3Si'
_chemical_formula_analytical      Cu3Si
_pd_phase_name  Cu3Si_eta
_cell_measurement_temperature  ?
_cell_length_a  4.031318
_cell_length_b  4.031318
_cell_length_c  7.398114
_cell_angle_alpha  90
_cell_angle_beta   90
_cell_angle_gamma  120
_cell_volume  104.123
_exptl_crystal_density_diffrn  7.2804
_symmetry_cell_setting  trigonal
_symmetry_space_group_name_H-M  "P -3 m 1"
loop_
    _space_group_symop_id
    _space_group_symop_operation_xyz
     1  x,y,z
     2  -y,x-y,z
     3  y-x,-x,z
     4  y-x,y,z
     5  -y,-x,z
     6  x,x-y,z
     7  -x,-y,-z
     8  y,y-x,-z
     9  x-y,x,-z
    10  x-y,-y,-z
    11  y,x,-z
    12  -x,y-x,-z

# ATOMIC COORDINATES AND DISPLACEMENT PARAMETERS
loop_ 
   _atom_site_label
   _atom_site_type_symbol
   _atom_site_fract_x
   _atom_site_fract_y
   _atom_site_fract_z
   _atom_site_occupancy
   _atom_site_adp_type
   _atom_site_U_iso_or_equiv
   _atom_site_site_symmetry_multiplicity
Cu1    Cu   0.00000     0.00000     0.00000     0.9000     Uiso 0.0400     1   
Cu2    Cu   0.00000     0.00000     0.33330     0.9000     Uiso 0.0400     2   
Cu3    Cu   0.33330     0.66670     0.16670     0.9000     Uiso 0.0400     2   
Cu4    Cu   0.33330     0.66670     0.50000     0.9000     Uiso 0.0400     2   
Si1    Si   0.33330     0.66670     0.83330     1.0000     Uiso 0.0400     2   

loop_  _atom_type_symbol _atom_type_number_in_cell
        _atom_type_scat_Cromer_Mann_a1 _atom_type_scat_Cromer_Mann_a2 _atom_type_scat_Cromer_Mann_a3
        _atom_type_scat_Cromer_Mann_a4 _atom_type_scat_Cromer_Mann_b1 _atom_type_scat_Cromer_Mann_b2
        _atom_type_scat_Cromer_Mann_b3 _atom_type_scat_Cromer_Mann_b4 _atom_type_scat_Cromer_Mann_c
        _atom_type_scat_length_neutron _atom_type_scat_source
  Cu      6.3    13.338     7.1676     5.6158     1.6735     3.5828     0.247      11.3966    64.8126    1.191      0.7718
      https://subversion.xray.aps.anl.gov/pyGSAS/trunk/atmdata.py
  Si      2      6.2915     3.0353     1.9891     1.541      2.4386     32.3337    0.6785     81.6937    1.1407     0.4151
      https://subversion.xray.aps.anl.gov/pyGSAS/trunk/atmdata.py

# Note that Z affects _cell_formula_sum and _weight
_cell_formula_units_Z  2
_chemical_formula_sum  "Cu3.15 Si"
_chemical_formula_weight  228.26

# MOLECULAR GEOMETRY
loop_
   _geom_bond_atom_site_label_1
   _geom_bond_atom_site_label_2
   _geom_bond_distance
   _geom_bond_site_symmetry_1
   _geom_bond_site_symmetry_2
   _geom_bond_publ_flag
  Cu1    Cu2    2.46579      1_555    1_555 yes
  Cu1    Cu2    2.46579      1_555    7_555 yes
  Cu2    Cu1    2.46579      1_555    1_555 yes
  Cu2    Cu2    2.46653      1_555    7_556 yes
  Cu3    Cu4    2.46579      1_555    1_555 yes
  Cu3    Si1    2.46653      1_555    1_554 yes
  Cu3    Si1    2.32725      1_555    7_566 yes
  Cu3    Si1    2.32795      1_555    7_666 yes
  Cu3    Si1    2.32725      1_555    7_676 yes
  Cu4    Cu3    2.46579      1_555    1_555 yes
  Cu4    Cu4    2.32725      1_555    7_566 yes
  Cu4    Cu4    2.32795      1_555    7_666 yes
  Cu4    Cu4    2.32725      1_555    7_676 yes
  Cu4    Si1    2.46579      1_555    1_555 yes
  Si1    Cu3    2.46653      1_555    1_556 yes
  Si1    Cu3    2.32725      1_555    7_566 yes
  Si1    Cu3    2.32795      1_555    7_666 yes
  Si1    Cu3    2.32725      1_555    7_676 yes
  Si1    Cu4    2.46579      1_555    1_555 yes
_pd_proc_ls_pref_orient_corr
;
March-Dollase correction, histogram 9 coef. = 1.000 axis = [0, 0, 1]
March-Dollase correction, histogram 10 coef. = 1.000 axis = [0, 0, 1]
March-Dollase correction, histogram 11 coef. = 1.000 axis = [0, 0, 1]
;

data_Cu-SPR212_Rietveld_IUCr_SiC_SiO2_phase_1

# Information for phase 1
_pd_block_id
   2023-10-02T13:01|Cu-SPR212_Rietveld_IUCr_SiC_SiO2|phase_1|CuillierPaul

# phase info for CuSi_kappa follows
_chemical_name_common             'kappa CuSi'
_chemical_formula_analytical      Cu3Si
_pd_phase_name  CuSi_kappa
_cell_measurement_temperature  ?
_cell_length_a  2.565498
_cell_length_b  2.565498
_cell_length_c  4.194191
_cell_angle_alpha  90
_cell_angle_beta   90
_cell_angle_gamma  120
_cell_volume  23.907
_exptl_crystal_density_diffrn  8.2119
_symmetry_cell_setting  hexagonal
_symmetry_space_group_name_H-M  "P 63/m m c"
loop_
    _space_group_symop_id
    _space_group_symop_operation_xyz
     1  x,y,z
     2  x-y,x,1/2+z
     3  -y,x-y,z
     4  -x,-y,1/2+z
     5  y-x,-x,z
     6  y,y-x,1/2+z
     7  y-x,y,z
     8  -x,y-x,1/2+z
     9  -y,-x,z
    10  x-y,-y,1/2+z
    11  x,x-y,z
    12  y,x,1/2+z
    13  -x,-y,-z
    14  y-x,-x,1/2-z
    15  y,y-x,-z
    16  x,y,1/2-z
    17  x-y,x,-z
    18  -y,x-y,1/2-z
    19  x-y,-y,-z
    20  x,x-y,1/2-z
    21  y,x,-z
    22  y-x,y,1/2-z
    23  -x,y-x,-z
    24  -y,-x,1/2-z

# ATOMIC COORDINATES AND DISPLACEMENT PARAMETERS
loop_ 
   _atom_site_label
   _atom_site_type_symbol
   _atom_site_fract_x
   _atom_site_fract_y
   _atom_site_fract_z
   _atom_site_occupancy
   _atom_site_adp_type
   _atom_site_U_iso_or_equiv
   _atom_site_site_symmetry_multiplicity
Cu1    Cu   0.33330     0.66670     0.25000     0.8750     Uiso 0.0400     2   
Si1    Si   0.33330     0.66670     0.25000     0.1250     Uiso 0.0400     2   

loop_  _atom_type_symbol _atom_type_number_in_cell
        _atom_type_scat_Cromer_Mann_a1 _atom_type_scat_Cromer_Mann_a2 _atom_type_scat_Cromer_Mann_a3
        _atom_type_scat_Cromer_Mann_a4 _atom_type_scat_Cromer_Mann_b1 _atom_type_scat_Cromer_Mann_b2
        _atom_type_scat_Cromer_Mann_b3 _atom_type_scat_Cromer_Mann_b4 _atom_type_scat_Cromer_Mann_c
        _atom_type_scat_length_neutron _atom_type_scat_source
  Cu      1.75   13.338     7.1676     5.6158     1.6735     3.5828     0.247      11.3966    64.8126    1.191      0.7718
      https://subversion.xray.aps.anl.gov/pyGSAS/trunk/atmdata.py
  Si      0.25   6.2915     3.0353     1.9891     1.541      2.4386     32.3337    0.6785     81.6937    1.1407     0.4151
      https://subversion.xray.aps.anl.gov/pyGSAS/trunk/atmdata.py

# Note that Z affects _cell_formula_sum and _weight
_cell_formula_units_Z  1
_chemical_formula_sum  "Cu1.75 Si0.25"
_chemical_formula_weight  118.23

# MOLECULAR GEOMETRY
loop_
   _geom_bond_atom_site_label_1
   _geom_bond_atom_site_label_2
   _geom_bond_distance
   _geom_bond_site_symmetry_1
   _geom_bond_site_symmetry_2
   _geom_bond_publ_flag
  Si1    Si1    2.5655       1_555    1_445 yes
  Si1    Si1    2.5655       1_555    1_455 yes
  Si1    Si1    2.5655       1_555    1_545 yes
  Si1    Si1    2.5655       1_555    1_565 yes
  Si1    Si1    2.5655       1_555    1_655 yes
  Si1    Si1    2.5655       1_555    1_665 yes
  Si1    Si1    2.56748      1_555    2_554 yes
  Si1    Si1    2.56748      1_555    2_555 yes
  Si1    Si1    2.56748      1_555    2_654 yes
  Si1    Si1    2.56748      1_555    2_655 yes
  Si1    Si1    2.56735      1_555    2_664 yes
  Si1    Si1    2.56735      1_555    2_665 yes
_pd_proc_ls_pref_orient_corr
;
March-Dollase correction, histogram 9 coef. = 1.000 axis = [0, 0, 1]
March-Dollase correction, histogram 10 coef. = 1.000 axis = [0, 0, 1]
March-Dollase correction, histogram 11 coef. = 1.000 axis = [0, 0, 1]
;

data_Cu-SPR212_Rietveld_IUCr_SiC_SiO2_phase_0

# Information for phase 0
_pd_block_id
   2023-10-02T13:01|Cu-SPR212_Rietveld_IUCr_SiC_SiO2|phase_0|CuillierPaul


# phase info for Cu_Fm-3m follows
_chemical_name_common             Copper
_chemical_formula_analytical      Cu
_pd_phase_name  Cu_Fm-3m
_cell_measurement_temperature  300.0
_cell_length_a  3.5942
_cell_length_b  3.5942
_cell_length_c  3.5942
_cell_angle_alpha  90
_cell_angle_beta   90
_cell_angle_gamma  90
_cell_volume  46.431
_exptl_crystal_density_diffrn  9.0906
_symmetry_cell_setting  cubic
_symmetry_space_group_name_H-M  "F m -3 m"
loop_
    _space_group_symop_id
    _space_group_symop_operation_xyz
     1  x,y,z
     2  z,x,y
     3  y,z,x
     4  x,y,-z
     5  -z,x,y
     6  y,-z,x
     7  -z,x,-y
     8  -y,-z,x
     9  y,-z,-x
    10  -x,y,-z
    11  -z,-x,y
    12  x,-y,-z
    13  y,x,z
    14  z,y,x
    15  x,z,y
    16  y,x,-z
    17  -z,y,x
    18  x,-z,y
    19  -z,y,-x
    20  -x,-z,y
    21  x,-z,-y
    22  -y,x,-z
    23  -z,-y,x
    24  y,-x,-z
    25  -x,-y,-z
    26  -z,-x,-y
    27  -y,-z,-x
    28  -x,-y,z
    29  z,-x,-y
    30  -y,z,-x
    31  z,-x,y
    32  y,z,-x
    33  -y,z,x
    34  x,-y,z
    35  z,x,-y
    36  -x,y,z
    37  -y,-x,-z
    38  -z,-y,-x
    39  -x,-z,-y
    40  -y,-x,z
    41  z,-y,-x
    42  -x,z,-y
    43  z,-y,x
    44  x,z,-y
    45  -x,z,y
    46  y,-x,z
    47  z,y,-x
    48  -y,x,z
    49  x,1/2+y,1/2+z
    50  z,1/2+x,1/2+y
    51  y,1/2+z,1/2+x
    52  x,1/2+y,1/2-z
    53  -z,1/2+x,1/2+y
    54  y,1/2-z,1/2+x
    55  -z,1/2+x,1/2-y
    56  -y,1/2-z,1/2+x
    57  y,1/2-z,1/2-x
    58  -x,1/2+y,1/2-z
    59  -z,1/2-x,1/2+y
    60  x,1/2-y,1/2-z
    61  y,1/2+x,1/2+z
    62  z,1/2+y,1/2+x
    63  x,1/2+z,1/2+y
    64  y,1/2+x,1/2-z
    65  -z,1/2+y,1/2+x
    66  x,1/2-z,1/2+y
    67  -z,1/2+y,1/2-x
    68  -x,1/2-z,1/2+y
    69  x,1/2-z,1/2-y
    70  -y,1/2+x,1/2-z
    71  -z,1/2-y,1/2+x
    72  y,1/2-x,1/2-z
    73  -x,1/2-y,1/2-z
    74  -z,1/2-x,1/2-y
    75  -y,1/2-z,1/2-x
    76  -x,1/2-y,1/2+z
    77  z,1/2-x,1/2-y
    78  -y,1/2+z,1/2-x
    79  z,1/2-x,1/2+y
    80  y,1/2+z,1/2-x
    81  -y,1/2+z,1/2+x
    82  x,1/2-y,1/2+z
    83  z,1/2+x,1/2-y
    84  -x,1/2+y,1/2+z
    85  -y,1/2-x,1/2-z
    86  -z,1/2-y,1/2-x
    87  -x,1/2-z,1/2-y
    88  -y,1/2-x,1/2+z
    89  z,1/2-y,1/2-x
    90  -x,1/2+z,1/2-y
    91  z,1/2-y,1/2+x
    92  x,1/2+z,1/2-y
    93  -x,1/2+z,1/2+y
    94  y,1/2-x,1/2+z
    95  z,1/2+y,1/2-x
    96  -y,1/2+x,1/2+z
    97  1/2+x,y,1/2+z
    98  1/2+z,x,1/2+y
    99  1/2+y,z,1/2+x
   100  1/2+x,y,1/2-z
   101  1/2-z,x,1/2+y
   102  1/2+y,-z,1/2+x
   103  1/2-z,x,1/2-y
   104  1/2-y,-z,1/2+x
   105  1/2+y,-z,1/2-x
   106  1/2-x,y,1/2-z
   107  1/2-z,-x,1/2+y
   108  1/2+x,-y,1/2-z
   109  1/2+y,x,1/2+z
   110  1/2+z,y,1/2+x
   111  1/2+x,z,1/2+y
   112  1/2+y,x,1/2-z
   113  1/2-z,y,1/2+x
   114  1/2+x,-z,1/2+y
   115  1/2-z,y,1/2-x
   116  1/2-x,-z,1/2+y
   117  1/2+x,-z,1/2-y
   118  1/2-y,x,1/2-z
   119  1/2-z,-y,1/2+x
   120  1/2+y,-x,1/2-z
   121  1/2-x,-y,1/2-z
   122  1/2-z,-x,1/2-y
   123  1/2-y,-z,1/2-x
   124  1/2-x,-y,1/2+z
   125  1/2+z,-x,1/2-y
   126  1/2-y,z,1/2-x
   127  1/2+z,-x,1/2+y
   128  1/2+y,z,1/2-x
   129  1/2-y,z,1/2+x
   130  1/2+x,-y,1/2+z
   131  1/2+z,x,1/2-y
   132  1/2-x,y,1/2+z
   133  1/2-y,-x,1/2-z
   134  1/2-z,-y,1/2-x
   135  1/2-x,-z,1/2-y
   136  1/2-y,-x,1/2+z
   137  1/2+z,-y,1/2-x
   138  1/2-x,z,1/2-y
   139  1/2+z,-y,1/2+x
   140  1/2+x,z,1/2-y
   141  1/2-x,z,1/2+y
   142  1/2+y,-x,1/2+z
   143  1/2+z,y,1/2-x
   144  1/2-y,x,1/2+z
   145  1/2+x,1/2+y,z
   146  1/2+z,1/2+x,y
   147  1/2+y,1/2+z,x
   148  1/2+x,1/2+y,-z
   149  1/2-z,1/2+x,y
   150  1/2+y,1/2-z,x
   151  1/2-z,1/2+x,-y
   152  1/2-y,1/2-z,x
   153  1/2+y,1/2-z,-x
   154  1/2-x,1/2+y,-z
   155  1/2-z,1/2-x,y
   156  1/2+x,1/2-y,-z
   157  1/2+y,1/2+x,z
   158  1/2+z,1/2+y,x
   159  1/2+x,1/2+z,y
   160  1/2+y,1/2+x,-z
   161  1/2-z,1/2+y,x
   162  1/2+x,1/2-z,y
   163  1/2-z,1/2+y,-x
   164  1/2-x,1/2-z,y
   165  1/2+x,1/2-z,-y
   166  1/2-y,1/2+x,-z
   167  1/2-z,1/2-y,x
   168  1/2+y,1/2-x,-z
   169  1/2-x,1/2-y,-z
   170  1/2-z,1/2-x,-y
   171  1/2-y,1/2-z,-x
   172  1/2-x,1/2-y,z
   173  1/2+z,1/2-x,-y
   174  1/2-y,1/2+z,-x
   175  1/2+z,1/2-x,y
   176  1/2+y,1/2+z,-x
   177  1/2-y,1/2+z,x
   178  1/2+x,1/2-y,z
   179  1/2+z,1/2+x,-y
   180  1/2-x,1/2+y,z
   181  1/2-y,1/2-x,-z
   182  1/2-z,1/2-y,-x
   183  1/2-x,1/2-z,-y
   184  1/2-y,1/2-x,z
   185  1/2+z,1/2-y,-x
   186  1/2-x,1/2+z,-y
   187  1/2+z,1/2-y,x
   188  1/2+x,1/2+z,-y
   189  1/2-x,1/2+z,y
   190  1/2+y,1/2-x,z
   191  1/2+z,1/2+y,-x
   192  1/2-y,1/2+x,z

# ATOMIC COORDINATES AND DISPLACEMENT PARAMETERS
loop_ 
   _atom_site_label
   _atom_site_type_symbol
   _atom_site_fract_x
   _atom_site_fract_y
   _atom_site_fract_z
   _atom_site_occupancy
   _atom_site_adp_type
   _atom_site_U_iso_or_equiv
   _atom_site_site_symmetry_multiplicity
Cu1    Cu   0.00000     0.00000     0.00000     1.0000     Uiso 0.0090     4   

loop_  _atom_type_symbol _atom_type_number_in_cell
        _atom_type_scat_Cromer_Mann_a1 _atom_type_scat_Cromer_Mann_a2 _atom_type_scat_Cromer_Mann_a3
        _atom_type_scat_Cromer_Mann_a4 _atom_type_scat_Cromer_Mann_b1 _atom_type_scat_Cromer_Mann_b2
        _atom_type_scat_Cromer_Mann_b3 _atom_type_scat_Cromer_Mann_b4 _atom_type_scat_Cromer_Mann_c
        _atom_type_scat_length_neutron _atom_type_scat_source
  Cu      4      13.338     7.1676     5.6158     1.6735     3.5828     0.247      11.3966    64.8126    1.191      0.7718
      https://subversion.xray.aps.anl.gov/pyGSAS/trunk/atmdata.py

# Note that Z affects _cell_formula_sum and _weight
_cell_formula_units_Z  4
_chemical_formula_sum  Cu
_chemical_formula_weight  63.55

# MOLECULAR GEOMETRY
_pd_proc_ls_pref_orient_corr
;
March-Dollase correction, histogram 2 coef. = 1.000 axis = [1, 1, 1]
March-Dollase correction, histogram 3 coef. = 1.000 axis = [1, 1, 1]
March-Dollase correction, histogram 4 coef. = 1.000 axis = [1, 1, 1]
March-Dollase correction, histogram 5 coef. = 1.000 axis = [1, 1, 1]
March-Dollase correction, histogram 6 coef. = 1.000 axis = [1, 1, 1]
March-Dollase correction, histogram 7 coef. = 1.000 axis = [1, 1, 1]
March-Dollase correction, histogram 9 coef. = 1.000 axis = [1, 1, 1]
March-Dollase correction, histogram 10 coef. = 1.000 axis = [1, 1, 1]
March-Dollase correction, histogram 11 coef. = 1.000 axis = [1, 1, 1]
;

# cell parameters generated by hydrostatic strain
loop_
	 _gsas_measurement_temperature
	 _gsas_cell_length_a
	 _gsas_cell_volume
	 _gsas_cell_histogram_blockid
  300.0  3.61786(4)   46.7365(14)   2023-10-02T13:01|Cu-SPR212_Rietveld_IUCr_SiC_SiO2|CuillierPaul|AdvancedPhotonSource,11-ID-B_hist_1
  300.0  3.61821(9)   46.741(4)     2023-10-02T13:01|Cu-SPR212_Rietveld_IUCr_SiC_SiO2|CuillierPaul|AdvancedPhotonSource,11-ID-B_hist_2
  300.0  3.617620(26) 46.7334(10)   2023-10-02T13:01|Cu-SPR212_Rietveld_IUCr_SiC_SiO2|CuillierPaul|AdvancedPhotonSource,11-ID-B_hist_3
  300.0  3.618945(20) 46.7505(8)    2023-10-02T13:01|Cu-SPR212_Rietveld_IUCr_SiC_SiO2|CuillierPaul|AdvancedPhotonSource,11-ID-B_hist_5
  300.0  3.61922(4)   46.7541(15)   2023-10-02T13:01|Cu-SPR212_Rietveld_IUCr_SiC_SiO2|CuillierPaul|AdvancedPhotonSource,11-ID-B_hist_6
  300.0  3.62462(5)   46.8238(21)   2023-10-02T13:01|Cu-SPR212_Rietveld_IUCr_SiC_SiO2|CuillierPaul|AdvancedPhotonSource,11-ID-B_hist_8
  300.0  3.623680(14) 46.8117(5)    2023-10-02T13:01|Cu-SPR212_Rietveld_IUCr_SiC_SiO2|CuillierPaul|AdvancedPhotonSource,11-ID-B_hist_9
  300.0  3.623143(12) 46.8047(5)    2023-10-02T13:01|Cu-SPR212_Rietveld_IUCr_SiC_SiO2|CuillierPaul|AdvancedPhotonSource,11-ID-B_hist_10
  300.0  3.61916(7)   46.7533(28)   2023-10-02T13:01|Cu-SPR212_Rietveld_IUCr_SiC_SiO2|CuillierPaul|AdvancedPhotonSource,11-ID-B_hist_4

data_Cu-SPR212_Rietveld_IUCr_SiC_SiO2_phase_4

# Information for phase 4
_pd_block_id
   2023-10-02T13:01|Cu-SPR212_Rietveld_IUCr_SiC_SiO2|phase_4|CuillierPaul


# phase info for SiC_beta follows
_chemical_name_common             'beta silicon carbide'
_chemical_formula_analytical      SiC
_pd_phase_name  SiC_beta
_cell_measurement_temperature  ?
_cell_length_a  4.359537
_cell_length_b  4.359537
_cell_length_c  4.359537
_cell_angle_alpha  90
_cell_angle_beta   90
_cell_angle_gamma  90
_cell_volume  82.855
_exptl_crystal_density_diffrn  3.2144
_symmetry_cell_setting  cubic
_symmetry_space_group_name_H-M  "F -4 3 m"
loop_
    _space_group_symop_id
    _space_group_symop_operation_xyz
     1  x,y,z
     2  z,x,y
     3  y,z,x
     4  y,-x,-z
     5  -z,y,-x
     6  -x,-z,y
     7  -x,-y,z
     8  -z,x,-y
     9  -y,-z,x
    10  x,-y,-z
    11  z,-x,-y
    12  -y,z,-x
    13  -y,x,-z
    14  -z,-y,x
    15  x,-z,-y
    16  x,z,y
    17  y,x,z
    18  z,y,x
    19  y,-z,-x
    20  -y,-x,z
    21  z,-y,-x
    22  -x,z,-y
    23  -x,y,-z
    24  -z,-x,y
    25  x,1/2+y,1/2+z
    26  z,1/2+x,1/2+y
    27  y,1/2+z,1/2+x
    28  y,1/2-x,1/2-z
    29  -z,1/2+y,1/2-x
    30  -x,1/2-z,1/2+y
    31  -x,1/2-y,1/2+z
    32  -z,1/2+x,1/2-y
    33  -y,1/2-z,1/2+x
    34  x,1/2-y,1/2-z
    35  z,1/2-x,1/2-y
    36  -y,1/2+z,1/2-x
    37  -y,1/2+x,1/2-z
    38  -z,1/2-y,1/2+x
    39  x,1/2-z,1/2-y
    40  x,1/2+z,1/2+y
    41  y,1/2+x,1/2+z
    42  z,1/2+y,1/2+x
    43  y,1/2-z,1/2-x
    44  -y,1/2-x,1/2+z
    45  z,1/2-y,1/2-x
    46  -x,1/2+z,1/2-y
    47  -x,1/2+y,1/2-z
    48  -z,1/2-x,1/2+y
    49  1/2+x,y,1/2+z
    50  1/2+z,x,1/2+y
    51  1/2+y,z,1/2+x
    52  1/2+y,-x,1/2-z
    53  1/2-z,y,1/2-x
    54  1/2-x,-z,1/2+y
    55  1/2-x,-y,1/2+z
    56  1/2-z,x,1/2-y
    57  1/2-y,-z,1/2+x
    58  1/2+x,-y,1/2-z
    59  1/2+z,-x,1/2-y
    60  1/2-y,z,1/2-x
    61  1/2-y,x,1/2-z
    62  1/2-z,-y,1/2+x
    63  1/2+x,-z,1/2-y
    64  1/2+x,z,1/2+y
    65  1/2+y,x,1/2+z
    66  1/2+z,y,1/2+x
    67  1/2+y,-z,1/2-x
    68  1/2-y,-x,1/2+z
    69  1/2+z,-y,1/2-x
    70  1/2-x,z,1/2-y
    71  1/2-x,y,1/2-z
    72  1/2-z,-x,1/2+y
    73  1/2+x,1/2+y,z
    74  1/2+z,1/2+x,y
    75  1/2+y,1/2+z,x
    76  1/2+y,1/2-x,-z
    77  1/2-z,1/2+y,-x
    78  1/2-x,1/2-z,y
    79  1/2-x,1/2-y,z
    80  1/2-z,1/2+x,-y
    81  1/2-y,1/2-z,x
    82  1/2+x,1/2-y,-z
    83  1/2+z,1/2-x,-y
    84  1/2-y,1/2+z,-x
    85  1/2-y,1/2+x,-z
    86  1/2-z,1/2-y,x
    87  1/2+x,1/2-z,-y
    88  1/2+x,1/2+z,y
    89  1/2+y,1/2+x,z
    90  1/2+z,1/2+y,x
    91  1/2+y,1/2-z,-x
    92  1/2-y,1/2-x,z
    93  1/2+z,1/2-y,-x
    94  1/2-x,1/2+z,-y
    95  1/2-x,1/2+y,-z
    96  1/2-z,1/2-x,y

# ATOMIC COORDINATES AND DISPLACEMENT PARAMETERS
loop_ 
   _atom_site_label
   _atom_site_type_symbol
   _atom_site_fract_x
   _atom_site_fract_y
   _atom_site_fract_z
   _atom_site_occupancy
   _atom_site_adp_type
   _atom_site_U_iso_or_equiv
   _atom_site_site_symmetry_multiplicity
Si1    Si   0.00000     0.00000     0.00000     1.0000     Uiso 0.0127     4   
C1     C    0.25000     0.25000     0.25000     1.0000     Uiso 0.0127     4   

loop_  _atom_type_symbol _atom_type_number_in_cell
        _atom_type_scat_Cromer_Mann_a1 _atom_type_scat_Cromer_Mann_a2 _atom_type_scat_Cromer_Mann_a3
        _atom_type_scat_Cromer_Mann_a4 _atom_type_scat_Cromer_Mann_b1 _atom_type_scat_Cromer_Mann_b2
        _atom_type_scat_Cromer_Mann_b3 _atom_type_scat_Cromer_Mann_b4 _atom_type_scat_Cromer_Mann_c
        _atom_type_scat_length_neutron _atom_type_scat_source
  C       4      2.31       1.02       1.5886     0.865      20.8439    10.2075    0.5687     51.6512    0.2156     0.6648
      https://subversion.xray.aps.anl.gov/pyGSAS/trunk/atmdata.py
  Si      4      6.2915     3.0353     1.9891     1.541      2.4386     32.3337    0.6785     81.6937    1.1407     0.4151
      https://subversion.xray.aps.anl.gov/pyGSAS/trunk/atmdata.py

# Note that Z affects _cell_formula_sum and _weight
_cell_formula_units_Z  4
_chemical_formula_sum  "C Si"
_chemical_formula_weight  40.1

# MOLECULAR GEOMETRY
loop_
   _geom_bond_atom_site_label_1
   _geom_bond_atom_site_label_2
   _geom_bond_distance
   _geom_bond_site_symmetry_1
   _geom_bond_site_symmetry_2
   _geom_bond_publ_flag
  Si1    C1     1.88774      1_555    1_555 yes
  Si1    C1     1.88774      1_555    4_555 yes
  Si1    C1     1.88774      1_555    5_555 yes
  Si1    C1     1.88774      1_555    6_555 yes
  C1     Si1    1.88774      1_555    1_555 yes
  C1     Si1    1.88774      1_555   25_555 yes
  C1     Si1    1.88774      1_555   49_555 yes
  C1     Si1    1.88774      1_555   73_555 yes

loop_
   _geom_angle_atom_site_label_1
   _geom_angle_atom_site_label_2
   _geom_angle_atom_site_label_3
   _geom_angle
   _geom_angle_site_symmetry_1
   _geom_angle_site_symmetry_2
   _geom_angle_site_symmetry_3
   _geom_angle_publ_flag
  C1     Si1    C1     109.471       1_555  1_555    4_555 yes
  C1     Si1    C1     109.471       1_555  1_555    5_555 yes
  C1     Si1    C1     109.471       4_555  1_555    5_555 yes
  C1     Si1    C1     109.471       1_555  1_555    6_555 yes
  C1     Si1    C1     109.471       4_555  1_555    6_555 yes
  C1     Si1    C1     109.471       5_555  1_555    6_555 yes
  Si1    C1     Si1    109.471       1_555  1_555   25_555 yes
  Si1    C1     Si1    109.471       1_555  1_555   49_555 yes
  Si1    C1     Si1    109.471      25_555  1_555   49_555 yes
  Si1    C1     Si1    109.471       1_555  1_555   73_555 yes
  Si1    C1     Si1    109.471      25_555  1_555   73_555 yes
  Si1    C1     Si1    109.471      49_555  1_555   73_555 yes
_pd_proc_ls_pref_orient_corr
;
March-Dollase correction, histogram 9 coef. = 1.000 axis = [0, 0, 1]
March-Dollase correction, histogram 10 coef. = 1.000 axis = [0, 0, 1]
March-Dollase correction, histogram 11 coef. = 1.000 axis = [0, 0, 1]
;

data_Cu-SPR212_Rietveld_IUCr_SiC_SiO2_phase_5

# Information for phase 5
_pd_block_id
   2023-10-02T13:01|Cu-SPR212_Rietveld_IUCr_SiC_SiO2|phase_5|CuillierPaul

# phase info for SiO2_alpha follows
_chemical_name_common             'alpha silica'
_chemical_formula_analytical      SiO2
_pd_phase_name  SiO2_alpha
_cell_measurement_temperature  300.0
_cell_length_a  4.948196
_cell_length_b  4.948196
_cell_length_c  5.386031
_cell_angle_alpha  90
_cell_angle_beta   90
_cell_angle_gamma  120
_cell_volume  114.207
_exptl_crystal_density_diffrn  2.6208
_symmetry_cell_setting  trigonal
_symmetry_space_group_name_H-M  "P 32 2 1"
loop_
    _space_group_symop_id
    _space_group_symop_operation_xyz
     1  x,y,z
     2  -y,x-y,2/3+z
     3  y-x,-x,1/3+z
     4  y,x,-z
     5  -x,y-x,2/3-z
     6  x-y,-y,1/3-z

# ATOMIC COORDINATES AND DISPLACEMENT PARAMETERS
loop_ 
   _atom_site_label
   _atom_site_type_symbol
   _atom_site_fract_x
   _atom_site_fract_y
   _atom_site_fract_z
   _atom_site_occupancy
   _atom_site_adp_type
   _atom_site_U_iso_or_equiv
   _atom_site_site_symmetry_multiplicity
Si1    Si4+ 0.47200     0.00000     0.66670     1.0000     Uiso 0.0089     3   
O1     O2-  0.40800     0.26500     0.78600     1.0000     Uiso 0.0127     6   

loop_  _atom_type_symbol _atom_type_number_in_cell
        _atom_type_scat_Cromer_Mann_a1 _atom_type_scat_Cromer_Mann_a2 _atom_type_scat_Cromer_Mann_a3
        _atom_type_scat_Cromer_Mann_a4 _atom_type_scat_Cromer_Mann_b1 _atom_type_scat_Cromer_Mann_b2
        _atom_type_scat_Cromer_Mann_b3 _atom_type_scat_Cromer_Mann_b4 _atom_type_scat_Cromer_Mann_c
        _atom_type_scat_length_neutron _atom_type_scat_source
  O-2     6      3.7694     2.5334     1.9158     1.5509     15.0797    6.3043     40.3445    0.3129     0.2279     0.5805
      https://subversion.xray.aps.anl.gov/pyGSAS/trunk/atmdata.py
  Si+4    3      4.4392     3.2035     1.1945     0.4165     1.6417     3.4376     0.2149     6.6536     0.7463     0.4151
      https://subversion.xray.aps.anl.gov/pyGSAS/trunk/atmdata.py

# Note that Z affects _cell_formula_sum and _weight
_cell_formula_units_Z  3
_chemical_formula_sum  "O2 Si"
_chemical_formula_weight  60.08

# MOLECULAR GEOMETRY
loop_
   _geom_bond_atom_site_label_1
   _geom_bond_atom_site_label_2
   _geom_bond_distance
   _geom_bond_site_symmetry_1
   _geom_bond_site_symmetry_2
   _geom_bond_publ_flag
  Si1    O1     1.62722      1_555    1_555 yes
  Si1    O1     1.61318      1_555    2_654 yes
  Si1    O1     1.61292      1_555    5_656 yes
  Si1    O1     1.62737      1_555    6_556 yes
  O1     Si1    1.62722      1_555    1_555 yes
  O1     Si1    1.61318      1_555    3_665 yes
  O1     Si1    1.61292      1_555    5_666 yes

loop_
   _geom_angle_atom_site_label_1
   _geom_angle_atom_site_label_2
   _geom_angle_atom_site_label_3
   _geom_angle
   _geom_angle_site_symmetry_1
   _geom_angle_site_symmetry_2
   _geom_angle_site_symmetry_3
   _geom_angle_publ_flag
  O1     Si1    O1     111.597       1_555  1_555    2_654 yes
  O1     Si1    O1     109.515       1_555  1_555    5_656 yes
  O1     Si1    O1     108.048       2_654  1_555    5_656 yes
  O1     Si1    O1     106.617       1_555  1_555    6_556 yes
  O1     Si1    O1     109.495       2_654  1_555    6_556 yes
  O1     Si1    O1     111.603       5_656  1_555    6_556 yes
  Si1    O1     Si1    142.262       1_555  1_555    3_665 yes
  Si1    O1     Si1    142.266       1_555  1_555    5_666 yes
  Si1    O1     Si1    0.009         3_665  1_555    5_666 yes
_pd_proc_ls_pref_orient_corr
;
March-Dollase correction, histogram 1 coef. = 1.000 axis = [0, 0, 1]
March-Dollase correction, histogram 12 coef. = 1.000 axis = [0, 0, 1]
March-Dollase correction, histogram 5 coef. = 1.000 axis = [0, 0, 1]
March-Dollase correction, histogram 6 coef. = 1.000 axis = [0, 0, 1]
March-Dollase correction, histogram 7 coef. = 1.000 axis = [0, 0, 1]
March-Dollase correction, histogram 8 coef. = 1.000 axis = [0, 0, 1]
March-Dollase correction, histogram 9 coef. = 1.000 axis = [0, 0, 1]
March-Dollase correction, histogram 10 coef. = 1.000 axis = [0, 0, 1]
March-Dollase correction, histogram 11 coef. = 1.000 axis = [0, 0, 1]
;

data_Cu-SPR212_Rietveld_IUCr_SiC_SiO2_pwd_0
# Information for histogram 0: PWDR samples_18-37-d1000_05-000000.qchi
_pd_proc_ls_profile_function
;
Finger-Cox-Jephcoat function parameters U, V, W, X, Y, SH/L:
  peak variance(Gauss) = Utan(Th)^2^+Vtan(Th)+W:
  peak HW(Lorentz) = X/cos(Th)+Ytan(Th); SH/L = S/L+H/L
  U, V, W in (centideg)^2^, X & Y in centideg
    13.114, -0.386, 1.182, 0.344, 2.196, 0.002, 
;
_pd_block_id
   2023-10-02T13:01|Cu-SPR212_Rietveld_IUCr_SiC_SiO2|CuillierPaul|AdvancedPhotonSource,11-ID-B_hist_0

_exptl_special_details					'SPR-212 without copper, after 130 C heat treatment'
_pd_proc_info_excluded_regions          'The region near the beamstop was excluded.'
_pd_instr_location                      'Advanced Photon Source, 11-ID-B'
_pd_calibration_special_details         'CeO2 standard for specimen-detector distance, Ni standard for instrumental broadening profile'
_diffrn_source                          X-ray
_diffrn_source_type                     synchrotron
_diffrn_detector                        'area detector'
_pd_meas_scan_method                    fixed
_pd_proc_info_data_reduction            'The scattering from the Kapton capillary sample container was subtracted in the image integration step.'
_pd_instr_dist_spec/detc                1000.0
_pd_spec_size_axial                     7.0
_pd_spec_size_equat                     1.1
_pd_spec_size_thick                     1.1
_pd_spec_shape                          cylinder


loop_
     _atom_type_symbol
     _atom_type_scat_dispersion_real
     _atom_type_scat_dispersion_imag
     _atom_type_scat_dispersion_source
  C        -0.001   0.000   https://subversion.xray.aps.anl.gov/pyGSAS/trunk/atmdata.py
  Cu        0.060   0.127   https://subversion.xray.aps.anl.gov/pyGSAS/trunk/atmdata.py
  O        -0.003   0.000   https://subversion.xray.aps.anl.gov/pyGSAS/trunk/atmdata.py
  Si       -0.002   0.005   https://subversion.xray.aps.anl.gov/pyGSAS/trunk/atmdata.py

_diffrn_radiation_wavelength  0.21150

# PHASE TABLE
loop_
   _pd_phase_id
   _pd_phase_block_id
   _pd_phase_mass_%
  5  2023-10-02T13:01|Cu-SPR212_Rietveld_IUCr_SiC_SiO2|phase_5|CuillierPaul  ?
loop_
   _gsas_proc_phase_R_F_factor
   _gsas_proc_phase_R_Fsqd_factor
   _gsas_proc_phase_id
   _gsas_proc_phase_block_id
    0.73177  0.96995  5  2023-10-02T13:01|Cu-SPR212_Rietveld_IUCr_SiC_SiO2|phase_5|CuillierPaul
_pd_proc_ls_prof_R_factor     0.00295
_pd_proc_ls_prof_wR_factor    0.00395
_gsas_proc_ls_prof_R_B_factor   0.00525
_gsas_proc_ls_prof_wR_B_factor  0.00780
_pd_proc_ls_prof_wR_expected  0.00739
_refine_ls_goodness_of_fit_all  0.53
_diffrn_radiation_probe  x-ray
_diffrn_radiation_polarisn_ratio  0.9900
_pd_proc_ls_background_function
;
Background function: "chebyschev-1" function with 10 terms:
    20330(6), -11979(11), 5850(10), -4927(10), 1506(9), -72(9), 
    299(9), 256(8), -275(7), -27(7), 
;
_diffrn_ambient_temperature  300
_diffrn_ambient_pressure  100

# STRUCTURE FACTOR TABLE
loop_
   _refln_index_h
   _refln_index_k
   _refln_index_l
   _refln_F_squared_meas
   _refln_F_squared_calc
   _refln_phase_calc
   _refln_d_spacing
   _gsas_i100_meas
  1    0    1    5757.8718  621.4842   120.0   3.35337  43.63  
  1    0    -1   13191.4240 1423.8353  -120.0  3.35337  99.95  
  1    1    0    24243.6049 375.7696   -153.5  2.47410  100.00 
  1    0    2    3088.3987  278.9062   -120.0  2.28014  10.82  
  1    0    -2   997.8628   90.1147    -60.0   2.28014  3.50   
  1    1    1    663.1578   80.8748    85.2    2.24824  4.52   
  2    0    0    2471.5622  271.8779   0.0     2.14263  7.65   
  2    0    -1   9063.4444  60.4533    60.0    1.99088  24.21  
  2    0    1    25765.3927 171.8556   -60.0   1.99088  68.84  
  1    1    2    10681.3235 575.9901   8.3     1.82194  47.81  
  0    0    3    736.9215   70.3870    0.0     1.79534  0.53   
  2    0    2    354.4379   86.4117    60.0    1.67669  0.67   
  2    0    -2   1248.1327  304.2939   120.0   1.67669  2.37   
  1    0    -3   950.8398   178.5172   180.0   1.65589  1.76   
  1    0    3    7.6982     1.4453     0.0     1.65589  0.01   
  2    1    0    204.6122   13.0321    -39.8   1.61968  0.72   
  2    1    -1   4283.2653  367.6910   98.5    1.55106  13.90  
  2    1    1    3165.3046  271.7212   -109.1  1.55106  10.27  
  1    1    3    5571.1238  123.7062   115.1   1.45308  15.87  
  3    0    0    2409.8091  65.2101    180.0   1.42842  3.32   
  2    1    -2   1462.6587  348.8463   -126.1  1.38798  3.80   
  2    1    2    524.3122   125.0492   144.0   1.38798  1.36   
  3    0    -1   1960.8411  693.8054   -120.0  1.38069  2.52   
  3    0    1    10.8878    3.8524     -60.0   1.38069  0.01   
  2    0    -3   558.7875   235.9954   -0.0    1.37612  0.71   
  2    0    3    2257.4613  953.4045   0.0     1.37612  2.88   
  1    0    -4   454.2120   89.7790    -120.0  1.28458  0.51   
  1    0    4    1779.6756  351.7685   120.0   1.28458  1.98   
  3    0    -2   3130.0365  210.8882   120.0   1.26190  3.37   
  3    0    2    5884.4526  396.4686   -120.0  1.26190  6.33   
  2    2    0    14190.6849 357.2214   -12.6   1.23705  14.66  
  2    2    1    2772.2873  93.7393    84.6    1.20566  5.44   
  2    1    -3   1379.8752  68.8911    177.7   1.20261  2.70   
  2    1    3    4989.3780  249.0977   -134.9  1.20261  9.75   
  3    1    0    2104.3546  300.9253   121.0   1.18852  4.02   
  1    1    4    1780.5628  280.9636   -14.2   1.18270  3.36   
  3    1    -1   417.2929   174.3247   -19.0   1.16060  0.76   
  3    1    1    138.2694   57.7622    17.4    1.16060  0.25   
  2    0    4    140.4404   60.5991    120.0   1.14007  0.12   
  2    0    -4   5.5525     2.3959     -120.0  1.14007  0.00   
  2    2    2    16.6965    3.2349     -33.1   1.12412  0.03   
  3    0    3    1144.8487  65.2093    -180.0  1.11779  0.97   
  3    0    -3   64.1082    3.6515     -0.0    1.11779  0.05   
  3    1    -2   10982.8358 281.2282   -9.1    1.08733  17.55  
  3    1    2    3613.6738  92.5323    57.5    1.08733  5.78   
  4    0    0    4940.8553  138.3176   -0.0    1.07132  3.83   
_reflns_number_total  46
_reflns_limit_h_min  0
_reflns_limit_h_max  4
_reflns_limit_k_min  0
_reflns_limit_k_max  2
_reflns_limit_l_min  -4
_reflns_limit_l_max  4
_reflns_d_resolution_low    3.353
_reflns_d_resolution_high   1.071

# POWDER DATA TABLE
_pd_meas_number_of_points  2500

loop_
   _pd_meas_2theta_scan
   _pd_meas_intensity_total
   _pd_calc_intensity_total
   _pd_proc_intensity_bkg_calc
   _pd_proc_ls_weight
  1.15721    30880.151    0            0           0         
  1.16130    31260.628    0            0           0         
  1.16539    31505.154    0            0           0         
  1.16948    31723.173    0            0           0         
  1.17356    32142.629    0            0           0         
  1.17765    32491.368    0            0           0         
  1.18174    32641.28     0            0           0         
  1.18583    33049.394    0            0           0         
  1.18992    33377.57     0            0           0         
  1.19401    33739.719    0            0           0         
  1.19810    34083.9      0            0           0         
  1.20219    34473.882    0            0           0         
  1.20628    34767.531    0            0           0         
  1.21037    35151.221    0            0           0         
  1.21445    35476.536    0            0           0         
  1.21854    35818.173    0            0           0         
  1.22263    36179.791    0            0           0         
  1.22672    36678.91     0            0           0         
  1.23081    37018.991    0            0           0         
  1.23490    37448.469    0            0           0         
  1.23899    37848.317    0            0           0         
  1.24308    38189.159    0            0           0         
  1.24717    38613.41     0            0           0         
  1.25126    39146.015    0            0           0         
  1.25534    39642.293    0            0           0         
  1.25943    39931.645    0            0           0         
  1.26352    40496.322    0            0           0         
  1.26761    40916.614    0            0           0         
  1.27170    41348.297    0            0           0         
  1.27579    41736.792    0            0           0         
  1.27988    42195.969    0            0           0         
  1.28397    42777.186    0            0           0         
  1.28806    43370.357    0            0           0         
  1.29214    43665.589    0            0           0         
  1.29623    44360.719    0            0           0         
  1.30032    44794.051    0            0           0         
  1.30441    45493.483    0            0           0         
  1.30850    46053.636    0            0           0         
  1.31259    46492.01     0            0           0         
  1.31668    47047.01     0            0           0         
  1.32077    47670.31     0            0           0         
  1.32486    48197.267    0            0           0         
  1.32895    48841.613    0            0           0         
  1.33303    49344.697    0            0           0         
  1.33712    49905.931    0            0           0         
  1.34121    50636.424    0            0           0         
  1.34530    51269.646    0            0           0         
  1.34939    51929.812    0            0           0         
  1.35348    52520.384    0            0           0         
  1.35757    53246.237    0            0           0         
  1.36166    54001.608    0            0           0         
  1.36575    54619.499    0            0           0         
  1.36984    55292.361    0            0           0         
  1.37393    55902.434    0            0           0         
  1.37801    56657.941    0            0           0         
  1.38210    57167.713    0            0           0         
  1.38619    58069.963    0            0           0         
  1.39028    58949.229    0            0           0         
  1.39437    59665.459    0            0           0         
  1.39846    60314.422    0            0           0         
  1.40255    61082.602    0            0           0         
  1.40664    61773.247    0            0           0         
  1.41073    62415.306    0            0           0         
  1.41482    63145.182    0            0           0         
  1.41890    63932.532    0            0           0         
  1.42299    64761.78     0            0           0         
  1.42708    65563.554    0            0           0         
  1.43117    66251.168    0            0           0         
  1.43526    67010.486    0            0           0         
  1.43935    67710.953    0            0           0         
  1.44344    68373.286    0            0           0         
  1.44753    69306.683    0            0           0         
  1.45162    69923.312    0            0           0         
  1.45571    70794.923    0            0           0         
  1.45980    71503.672    0            0           0         
  1.46388    72138.253    0            0           0         
  1.46797    72983.763    0            0           0         
  1.47206    73721.164    0            0           0         
  1.47615    74454.488    0            0           0         
  1.48024    75030.374    0            0           0         
  1.48433    75771.894    0            0           0         
  1.48842    76487.432    0            0           0         
  1.49251    77044.264    0            0           0         
  1.49660    77861.115    0            0           0         
  1.50069    78620.333    0            0           0         
  1.50477    79234.732    0            0           0         
  1.50886    79752.217    0            0           0         
  1.51295    80373.882    0            0           0         
  1.51704    80917.287    0            0           0         
  1.52113    81508.157    0            0           0         
  1.52522    81998.299    0            0           0         
  1.52931    82434.971    0            0           0         
  1.53340    82834.594    0            0           0         
  1.53749    83394.994    0            0           0         
  1.54158    83830.985    0            0           0         
  1.54567    84153.179    0            0           0         
  1.54976    84618.005    0            0           0         
  1.55384    84978.303    0            0           0         
  1.55793    85239.145    0            0           0         
  1.56202    85602.596    0            0           0         
  1.56611    85822.957    0            0           0         
  1.57020    86030.573    0            0           0         
  1.57429    86329.09     0            0           0         
  1.57838    86601.475    0            0           0         
  1.58247    86712.879    0            0           0         
  1.58656    86650.656    0            0           0         
  1.59065    86807.501    0            0           0         
  1.59474    87027.792    0            0           0         
  1.59882    86971.846    0            0           0         
  1.60291    87087.444    0            0           0         
  1.60700    86967.982    0            0           0         
  1.61109    86869.193    0            0           0         
  1.61518    86917.648    0            0           0         
  1.61927    86741.454    0            0           0         
  1.62336    86696.733    0            0           0         
  1.62745    86454.669    0            0           0         
  1.63154    86294.691    0            0           0         
  1.63563    86103.584    0            0           0         
  1.63972    85875.563    0            0           0         
  1.64381    85601.984    0            0           0         
  1.64789    85461.177    0            0           0         
  1.65198    85120.195    0            0           0         
  1.65607    84812.405    0            0           0         
  1.66016    84489.873    0            0           0         
  1.66425    84090.872    0            0           0         
  1.66834    83765.228    0            0           0         
  1.67243    83433.948    0            0           0         
  1.67652    83052.513    0            0           0         
  1.68061    82535.833    0            0           0         
  1.68470    82165.291    0            0           0         
  1.68879    81755.535    0            0           0         
  1.69288    81371.376    0            0           0         
  1.69696    80860.004    0            0           0         
  1.70105    80413.244    0            0           0         
  1.70514    80008.783    0            0           0         
  1.70923    79621.429    0            0           0         
  1.71332    78994.008    0            0           0         
  1.71741    78627.192    0            0           0         
  1.72150    78022.839    0            0           0         
  1.72559    77542.517    0            0           0         
  1.72968    77079.637    0            0           0         
  1.73377    76518.799    0            0           0         
  1.73786    75997.194    0            0           0         
  1.74195    75553.921    0            0           0         
  1.74603    75103.173    0            0           0         
  1.75012    74485.997    0            0           0         
  1.75421    74053.942    0            0           0         
  1.75830    73522.019    0            0           0         
  1.76239    72949.818    0            0           0         
  1.76648    72424.418    0            0           0         
  1.77057    71974.02     0            0           0         
  1.77466    71491.511    0            0           0         
  1.77875    71037.249    0            0           0         
  1.78284    70463.67     0            0           0         
  1.78693    69915.953    0            0           0         
  1.79102    69371.087    0            0           0         
  1.79511    68967.225    0            0           0         
  1.79919    68372.972    0            0           0         
  1.80328    68042.43     0            0           0         
  1.80737    67371.612    0            0           0         
  1.81146    67010.866    0            0           0         
  1.81555    66524.228    0            0           0         
  1.81964    66105.02     0            0           0         
  1.82373    65502.004    0            0           0         
  1.82782    65179.087    0            0           0         
  1.83191    64647.357    0            0           0         
  1.83600    64244.686    0            0           0         
  1.84009    63677.551    0            0           0         
  1.84418    63289.177    0            0           0         
  1.84827    62848.532    0            0           0         
  1.85235    62452.272    0            0           0         
  1.85644    61978.611    0            0           0         
  1.86053    61657.078    0            0           0         
  1.86462    61252.621    0            0           0         
  1.86871    60879.05     0            0           0         
  1.87280    60404.199    0            0           0         
  1.87689    60088.311    0            0           0         
  1.88098    59622.129    0            0           0         
  1.88507    59334.879    0            0           0         
  1.88916    58929.714    0            0           0         
  1.89325    58526.314    0            0           0         
  1.89734    58222.47     0            0           0         
  1.90143    57821.646    0            0           0         
  1.90552    57423.33     0            0           0         
  1.90960    57126.275    0            0           0         
  1.91369    56826.815    0            0           0         
  1.91778    56516.18     0            0           0         
  1.92187    56146.976    0            0           0         
  1.92596    55792.165    0            0           0         
  1.93005    55580.565    0            0           0         
  1.93414    55206.898    0            0           0         
  1.93823    54920.419    0            0           0         
  1.94232    54685.272    0            0           0         
  1.94641    54256.526    0            0           0         
  1.95050    54007.197    0            0           0         
  1.95459    53641.528    0            0           0         
  1.95868    53485.946    0            0           0         
  1.96277    53071.593    0            0           0         
  1.96686    52854.568    0            0           0         
  1.97094    52608.474    0            0           0         
  1.97503    52375.696    0            0           0         
  1.97912    52086.395    0            0           0         
  1.98321    51908.55     0            0           0         
  1.98730    51616.632    0            0           0         
  1.99139    51441.517    0            0           0         
  1.99548    51239.303    0            0           0         
  1.99957    50952.421    0            0           0         
  2.00366    50679.593    0            0           0         
  2.00775    50554.11     0            0           0         
  2.01184    50323.47     0            0           0         
  2.01593    50068.451    0            0           0         
  2.02002    49865.228    0            0           0         
  2.02411    49692.257    0            0           0         
  2.02820    49493.207    0            0           0         
  2.03229    49281.167    0            0           0         
  2.03637    49129.88     0            0           0         
  2.04046    48954.706    0            0           0         
  2.04455    48941.053    0            0           0         
  2.04864    48596.237    0            0           0         
  2.05273    48563.44     0            0           0         
  2.05682    48257.372    0            0           0         
  2.06091    48195.009    0            0           0         
  2.06500    47932.455    0            0           0         
  2.06909    47831.726    0            0           0         
  2.07318    47660.917    0            0           0         
  2.07727    47502.041    0            0           0         
  2.08136    47414.973    0            0           0         
  2.08545    47244.115    0            0           0         
  2.08954    47062.183    0            0           0         
  2.09363    47018.724    0            0           0         
  2.09772    46801.198    0            0           0         
  2.10180    46736.463    0            0           0         
  2.10589    46548.392    0            0           0         
  2.10998    46534.948    0            0           0         
  2.11407    46223.309    0            0           0         
  2.11816    46315.099    0            0           0         
  2.12225    46094.802    0            0           0         
  2.12634    46059.866    0            0           0         
  2.13043    45859.288    0            0           0         
  2.13452    45786.08     0            0           0         
  2.13861    45669.8      0            0           0         
  2.14270    45540.268    0            0           0         
  2.14679    45408.992    0            0           0         
  2.15088    45372.269    0            0           0         
  2.15497    45324.797    0            0           0         
  2.15906    45211.85     0            0           0         
  2.16315    45105.613    0            0           0         
  2.16724    45063.715    0            0           0         
  2.17133    44953.933    0            0           0         
  2.17541    44864.09     0            0           0         
  2.17950    44737.311    0            0           0         
  2.18359    44661.56     0            0           0         
  2.18768    44652.747    0            0           0         
  2.19177    44533.464    0            0           0         
  2.19586    44493.359    0            0           0         
  2.19995    44445.166    0            0           0         
  2.20404    44416.89     0            0           0         
  2.20813    44389.959    0            0           0         
  2.21222    44237.858    0            0           0         
  2.21631    44215.688    0            0           0         
  2.22040    44146.773    0            0           0         
  2.22449    44122.312    0            0           0         
  2.22858    44035.837    0            0           0         
  2.23267    44098.933    0            0           0         
  2.23676    43979.437    0            0           0         
  2.24085    43931.982    0            0           0         
  2.24494    43828.419    0            0           0         
  2.24903    43897.533    0            0           0         
  2.25312    43742.052    0            0           0         
  2.25721    43800.904    0            0           0         
  2.26129    43757.441    0            0           0         
  2.26538    43719.693    0            0           0         
  2.26947    43767.945    0            0           0         
  2.27356    43679.08     0            0           0         
  2.27765    43538.209    0            0           0         
  2.28174    43589.566    0            0           0         
  2.28583    43594.648    0            0           0         
  2.28992    43571.607    0            0           0         
  2.29401    43553.778    0            0           0         
  2.29810    43501.89     0            0           0         
  2.30219    43505.828    0            0           0         
  2.30628    43352.563    0            0           0         
  2.31037    43493.309    0            0           0         
  2.31446    43411.382    0            0           0         
  2.31855    43438.769    0            0           0         
  2.32264    43458.196    0            0           0         
  2.32673    43389.491    0            0           0         
  2.33082    43471.032    0            0           0         
  2.33491    43428.899    0            0           0         
  2.33900    43388.501    0            0           0         
  2.34309    43395.815    0            0           0         
  2.34718    43303.183    0            0           0         
  2.35126    43413.738    0            0           0         
  2.35535    43364.271    0            0           0         
  2.35944    43445.425    0            0           0         
  2.36353    43348.668    0            0           0         
  2.36762    43345.572    0            0           0         
  2.37171    43388.186    0            0           0         
  2.37580    43404.881    0            0           0         
  2.37989    43440.717    0            0           0         
  2.38398    43483.442    0            0           0         
  2.38807    43343.152    0            0           0         
  2.39216    43492.437    0            0           0         
  2.39625    43467.039    0            0           0         
  2.40034    43603.987    0            0           0         
  2.40443    43466.762    0            0           0         
  2.40852    43540.962    0            0           0         
  2.41261    43499.296    0            0           0         
  2.41670    43633.342    0            0           0         
  2.42079    43519.648    0            0           0         
  2.42488    43647.358    0            0           0         
  2.42897    43568.066    0            0           0         
  2.43306    43673.315    0            0           0         
  2.43715    43640.009    0            0           0         
  2.44124    43745.135    0            0           0         
  2.44533    43762.973    0            0           0         
  2.44942    43772.573    0            0           0         
  2.45351    43846.532    0            0           0         
  2.45760    43864.829    0            0           0         
  2.46169    43861.766    0            0           0         
  2.46577    43899.507    0            0           0         
  2.46986    43931.727    0            0           0         
  2.47395    43965.742    0            0           0         
  2.47804    44035.701    0            0           0         
  2.48213    44067.735    0            0           0         
  2.48622    44131.626    0            0           0         
  2.49031    44249.072    0            0           0         
  2.49440    44164.57     0            0           0         
  2.49849    44322.445    0            0           0         
  2.50258    44408.989    0            0           0         
  2.50667    44436.487    0            0           0         
  2.51076    44483.55     0            0           0         
  2.51485    44577.807    0            0           0         
  2.51894    44595.734    0            0           0         
  2.52303    44575.633    0            0           0         
  2.52712    44670.815    0            0           0         
  2.53121    44737.767    0            0           0         
  2.53530    44788.348    0            0           0         
  2.53939    44854.57     0            0           0         
  2.54348    44942.18     0            0           0         
  2.54757    45032.509    0            0           0         
  2.55166    45015.465    0            0           0         
  2.55575    45054.952    0            0           0         
  2.55984    45178.428    0            0           0         
  2.56393    45178.132    0            0           0         
  2.56802    45296.878    0            0           0         
  2.57211    45352.662    0            0           0         
  2.57620    45382.94     0            0           0         
  2.58029    45391.345    0            0           0         
  2.58438    45469.167    0            0           0         
  2.58847    45470.484    0            0           0         
  2.59256    45519.031    0            0           0         
  2.59665    45525.268    0            0           0         
  2.60074    45604.883    0            0           0         
  2.60483    45592.86     0            0           0         
  2.60892    45631.45     0            0           0         
  2.61301    45722.477    0            0           0         
  2.61710    45726.952    0            0           0         
  2.62119    45744.233    0            0           0         
  2.62527    45748.048    0            0           0         
  2.62936    45742.693    0            0           0         
  2.63345    45732.263    0            0           0         
  2.63754    45752.129    0            0           0         
  2.64163    45818.573    0            0           0         
  2.64572    45741.671    0            0           0         
  2.64981    45816.089    0            0           0         
  2.65390    45795.981    0            0           0         
  2.65799    45744.845    0            0           0         
  2.66208    45671.334    0            0           0         
  2.66617    45748.956    0            0           0         
  2.67026    45688.54     0            0           0         
  2.67435    45660.836    0            0           0         
  2.67844    45715.665    0            0           0         
  2.68253    45719.017    0            0           0         
  2.68662    45705.914    0            0           0         
  2.69071    45682.226    0            0           0         
  2.69480    45698.605    0            0           0         
  2.69889    45709.287    0            0           0         
  2.70298    45674.016    0            0           0         
  2.70707    45694.85     0            0           0         
  2.71116    45721.573    0            0           0         
  2.71525    45706.876    0            0           0         
  2.71934    45628.797    0            0           0         
  2.72343    45598.001    0            0           0         
  2.72752    45709.503    0            0           0         
  2.73161    45603.561    0            0           0         
  2.73570    45606.442    0            0           0         
  2.73979    45576.057    0            0           0         
  2.74388    45671.77     0            0           0         
  2.74797    45640.501    0            0           0         
  2.75206    45677.086    0            0           0         
  2.75615    45712.213    0            0           0         
  2.76024    45648.06     0            0           0         
  2.76433    45732.509    0            0           0         
  2.76842    45646.507    0            0           0         
  2.77251    45715.424    0            0           0         
  2.77660    45705.626    0            0           0         
  2.78069    45676.333    0            0           0         
  2.78478    45701.173    0            0           0         
  2.78887    45716.225    0            0           0         
  2.79296    45636.151    0            0           0         
  2.79705    45672.278    0            0           0         
  2.80114    45611.954    0            0           0         
  2.80523    45695.99     0            0           0         
  2.80932    45619.939    0            0           0         
  2.81341    45527.964    0            0           0         
  2.81750    45647.223    0            0           0         
  2.82159    45621.028    0            0           0         
  2.82568    45599.492    0            0           0         
  2.82977    45632.529    0            0           0         
  2.83386    45603.937    0            0           0         
  2.83795    45557.637    0            0           0         
  2.84204    45619.244    0            0           0         
  2.84613    45599.719    0            0           0         
  2.85022    45525.909    0            0           0         
  2.85431    45502.109    0            0           0         
  2.85840    45499.268    0            0           0         
  2.86249    45496.56     0            0           0         
  2.86658    45509.27     0            0           0         
  2.87067    45453.724    0            0           0         
  2.87476    45412.168    0            0           0         
  2.87885    45366.459    0            0           0         
  2.88294    45262.184    0            0           0         
  2.88703    45256.403    0            0           0         
  2.89112    45263.556    0            0           0         
  2.89521    45152.389    0            0           0         
  2.89930    45211.756    0            0           0         
  2.90339    45162.945    0            0           0         
  2.90748    45185.625    0            0           0         
  2.91157    45061.942    0            0           0         
  2.91566    45153.351    0            0           0         
  2.91975    45091.226    0            0           0         
  2.92384    45107.79     0            0           0         
  2.92793    44988.127    0            0           0         
  2.93202    44990.063    0            0           0         
  2.93611    44888.046    0            0           0         
  2.94020    44794.544    0            0           0         
  2.94429    44765.734    0            0           0         
  2.94838    44698.706    0            0           0         
  2.95247    44735.481    0            0           0         
  2.95656    44627.064    0            0           0         
  2.96065    44580.324    0            0           0         
  2.96474    44544.857    0            0           0         
  2.96883    44547.823    0            0           0         
  2.97292    44421.583    0            0           0         
  2.97701    44370.337    0            0           0         
  2.98110    44238.499    0            0           0         
  2.98519    44298.177    0            0           0         
  2.98928    44195.729    0            0           0         
  2.99337    44117.622    0            0           0         
  2.99746    44106.738    0            0           0         
  3.00155    44051.509    44457.22798  44457.16729 0.0000227007 
  3.00564    43892.432    44370.98865  44370.92715 0.00002278297 
  3.00973    43889.453    44284.64866  44284.58633 0.00002278452 
  3.01382    43827.436    44198.21173  44198.14856 0.00002281676 
  3.01791    43777.76     44111.68157  44111.61753 0.00002284265 
  3.02200    43757.539    44025.06184  44024.99692 0.0000228532 
  3.02609    43721.37     43938.35619  43938.29037 0.00002287211 
  3.03018    43630.935    43851.56822  43851.50148 0.00002291952 
  3.03427    43559.909    43764.70153  43764.63385 0.00002295689 
  3.03836    43462.021    43677.75967  43677.69103 0.00002300859 
  3.04245    43431.797    43590.74631  43590.67654 0.00002302461 
  3.04654    43337.828    43503.66466  43503.59389 0.00002307453 
  3.05063    43279.052    43416.51834  43416.44655 0.00002310587 
  3.05472    43194.068    43329.31079  43329.23795 0.00002315133 
  3.05881    43132.244    43242.04543  43241.97152 0.00002318451 
  3.06290    43024.884    43154.72565  43154.65065 0.00002324236 
  3.06699    43052.541    43067.3548   43067.27869 0.00002322743 
  3.07108    42929.548    42979.93624  42979.85898 0.00002329398 
  3.07518    42913.769    42892.47325  42892.39483 0.00002330254 
  3.07927    42712.521    42804.96912  42804.8895  0.00002341234 
  3.08336    42722.645    42717.42711  42717.34627 0.00002340679 
  3.08745    42671.796    42629.85044  42629.76835 0.00002343468 
  3.09154    42527.9      42542.24231  42542.15894 0.00002351398 
  3.09563    42508.865    42454.60589  42454.52121 0.0000235245 
  3.09972    42409.767    42366.94433  42366.85831 0.00002357947 
  3.10381    42387.239    42279.26076  42279.17336 0.00002359201 
  3.10790    42246.924    42191.55826  42191.46945 0.00002367036 
  3.11199    42174.022    42103.8399   42103.74965 0.00002371128 
  3.11608    42143.826    42016.10873  42016.017   0.00002372827 
  3.12017    41983.535    41928.36777  41928.27452 0.00002381886 
  3.12426    41922.469    41840.62     41840.52519 0.00002385356 
  3.12835    41809.194    41752.86838  41752.77199 0.00002391818 
  3.13244    41791.241    41665.11587  41665.01784 0.00002392846 
  3.13653    41693.966    41577.36538  41577.26567 0.00002398429 
  3.14062    41549.24     41489.61978  41489.51835 0.00002406783 
  3.14471    41496.994    41401.88196  41401.77877 0.00002409813 
  3.14880    41432.136    41314.15475  41314.04974 0.00002413585 
  3.15289    41357.532    41226.44096  41226.33409 0.00002417939 
  3.15698    41236.738    41138.74339  41138.63461 0.00002425022 
  3.16107    41119.062    41051.0648   41050.95405 0.00002431962 
  3.16516    41067.151    40963.40793  40963.29517 0.00002435036 
  3.16925    41002.467    40875.7755   40875.66067 0.00002438878 
  3.17334    40903.586    40788.17021  40788.05324 0.00002444773 
  3.17743    40881.035    40700.59471  40700.47555 0.00002446122 
  3.18152    40735.11     40613.05167  40612.93025 0.00002454885 
  3.18561    40619.167    40525.54369  40525.41996 0.00002461892 
  3.18970    40562.395    40438.07338  40437.94726 0.00002465338 
  3.19379    40508.471    40350.64331  40350.51473 0.00002468619 
  3.19788    40443.025    40263.25604  40263.12493 0.00002472614 
  3.20197    40354.391    40175.91408  40175.78036 0.00002478045 
  3.20606    40270.459    40088.61994  40088.48354 0.0000248321 
  3.21015    40138.081    40001.37612  40001.23695 0.000024914 
  3.21424    40089.284    39914.18505  39914.04303 0.00002494432 
  3.21833    39942.864    39827.04918  39826.90422 0.00002503576 
  3.22243    39883.64     39739.97093  39739.82293 0.00002507294 
  3.22652    39795.641    39652.95268  39652.80155 0.00002512838 
  3.23061    39691.424    39565.9968   39565.84244 0.00002519436 
  3.23470    39643.162    39479.10564  39478.94794 0.00002522503 
  3.23879    39526.444    39392.28152  39392.12037 0.00002529952 
  3.24288    39464.057    39305.52674  39305.36203 0.00002533951 
  3.24697    39393.141    39218.84358  39218.67518 0.00002538513 
  3.25106    39292.604    39132.2343   39132.0621  0.00002545008 
  3.25515    39136.846    39045.70114  39045.525   0.00002555137 
  3.25924    39154.067    38959.24631  38959.06609 0.00002554013 
  3.26333    38971.097    38872.872    38872.68756 0.00002566004 
  3.26742    38895.28     38786.5804   38786.39158 0.00002571006 
  3.27151    38829.486    38700.37364  38700.18029 0.00002575362 
  3.27560    38777.038    38614.25386  38614.05581 0.00002578846 
  3.27969    38650.732    38528.22316  38528.02025 0.00002587273 
  3.28378    38590.196    38442.28365  38442.07568 0.00002591332 
  3.28787    38476.065    38356.43738  38356.22417 0.00002599018 
  3.29196    38389.654    38270.6864   38270.46774 0.00002604868 
  3.29605    38262.798    38185.03298  38184.80843 0.00002613505 
  3.30014    38185.181    38099.47866  38099.24822 0.00002618817 
  3.30423    38038.569    38014.02565  38013.7891  0.00002628911 
  3.30832    37949.546    37928.67593  37928.43301 0.00002635078 
  3.31241    37921.368    37843.43144  37843.18189 0.00002637036 
  3.31650    37818.665    37758.29412  37758.03767 0.00002644197 
  3.32059    37787.846    37673.26587  37673.00222 0.00002646354 
  3.32469    37618.317    37588.34859  37588.07743 0.00002658279 
  3.32878    37560.57     37503.54414  37503.26516 0.00002662366 
  3.33287    37502.701    37418.85439  37418.56722 0.00002666475 
  3.33696    37408.306    37334.28116  37333.98546 0.00002673203 
  3.34105    37297.876    37249.82628  37249.52164 0.00002681118 
  3.34514    37197.614    37165.49154  37165.17756 0.00002688344 
  3.34923    37140.812    37081.27873  37080.95497 0.00002692456 
  3.35332    37008.691    36997.18961  36996.8556  0.00002702068 
  3.35741    36922.812    36913.22593  36912.88118 0.00002708353 
  3.36150    36864.713    36829.38942  36829.0334  0.00002712621 
  3.36559    36797.086    36745.68179  36745.31394 0.00002717606 
  3.36968    36651.443    36662.10475  36661.72447 0.00002728406 
  3.37377    36514.373    36578.65998  36578.26662 0.00002738648 
  3.37786    36570.514    36495.34914  36494.94202 0.00002734443 
  3.38195    36343.449    36412.17389  36411.75227 0.00002751528 
  3.38604    36310.598    36329.13586  36328.69895 0.00002754017 
  3.39013    36230.611    36246.2367   36245.78365 0.00002760097 
  3.39422    36100.423    36163.478    36163.0079  0.00002770051 
  3.39831    36114.101    36080.86137  36080.37323 0.00002769002 
  3.40240    36008.631    35998.38839  35997.88117 0.00002777112 
  3.40650    35901.462    35916.06066  35915.5332  0.00002785402 
  3.41059    35809.972    35833.87973  35833.3308  0.00002792518 
  3.41468    35710.127    35751.84717  35751.27544 0.00002800326 
  3.41877    35613.146    35669.96454  35669.36854 0.00002807952 
  3.42286    35589.809    35588.23338  35587.61155 0.00002809793 
  3.42695    35508.268    35506.65524  35506.00585 0.00002816246 
  3.43104    35380.348    35425.23167  35424.55285 0.00002826428 
  3.43513    35343.388    35343.9642   35343.25392 0.00002829384 
  3.43922    35153.455    35262.85439  35262.1104  0.00002844671 
  3.44331    35121.632    35181.90379  35181.12364 0.00002847248 
  3.44740    35073.722    35101.11397  35100.29496 0.00002851137 
  3.45149    34938.465    35020.48649  35019.62565 0.00002862175 
  3.45558    34949.132    34940.02296  34939.11702 0.00002861301 
  3.45967    34841.724    34859.725    34858.77032 0.00002870122 
  3.46376    34742.506    34779.59426  34778.58681 0.00002878319 
  3.46785    34700.323    34699.63244  34698.56773 0.00002881818 
  3.47194    34602.752    34619.84126  34618.7143  0.00002889944 
  3.47604    34527.047    34540.22253  34539.02772 0.0000289628 
  3.48013    34423.601    34460.77813  34459.50918 0.00002904984 
  3.48422    34452.432    34381.51002  34380.15986 0.00002902553 
  3.48831    34241.418    34302.42028  34300.9809  0.0000292044 
  3.49240    34238.367    34223.51114  34221.97344 0.000029207 
  3.49649    34126.379    34144.78498  34143.13862 0.00002930285 
  3.50058    34048.554    34066.2444   34064.47754 0.00002936982 
  3.50467    33956.883    33987.89227  33985.99128 0.00002944911 
  3.50876    33925.831    33909.73175  33907.68094 0.00002947607 
  3.51285    33822.082    33831.76646  33829.54756 0.00002956648 
  3.51694    33738.209    33754.00045  33751.5922  0.00002963998 
  3.52103    33655.905    33676.43848  33673.81589 0.00002971247 
  3.52512    33600.377    33599.08608  33596.21964 0.00002976157 
  3.52921    33577.623    33521.94986  33518.80445 0.00002978174 
  3.53330    33472.42     33445.0378   33441.5713  0.00002987534 
  3.53739    33385.394    33368.35992  33364.52117 0.00002995322 
  3.54149    33364.123    33291.92907  33287.65502 0.00002997231 
  3.54558    33314.385    33215.76311  33210.97377 0.00003001706 
  3.54967    33178.571    33139.8885   33134.47837 0.00003013994 
  3.55376    33118.156    33064.34784  33058.16972 0.00003019492 
  3.55785    33045.087    32989.21361  32982.04871 0.00003026168 
  3.56194    32970.363    32914.61017  32906.11623 0.00003033027 
  3.56603    32937.71     32840.74535  32830.37315 0.00003036034 
  3.57012    32845.526    32767.94683  32754.82032 0.00003044555 
  3.57421    32770.86     32696.68754  32679.45859 0.00003051491 
  3.57830    32739.046    32627.57703  32604.28877 0.00003054457 
  3.58239    32656.725    32561.29133  32529.31168 0.00003062156 
  3.58648    32610.868    32498.418    32454.52812 0.00003066462 
  3.59057    32512.777    32439.23016  32379.93886 0.00003075714 
  3.59467    32458.293    32383.41048  32305.54469 0.00003080877 
  3.59876    32300.32     32329.73373  32231.34636 0.00003095945 
  3.60285    32310.127    32275.69871  32157.34461 0.00003095005 
  3.60694    32195.218    32217.31586  32083.54017 0.00003106051 
  3.61103    32154.946    32150.04926  32009.93376 0.00003109941 
  3.61512    32067.46     32071.57238  31936.52608 0.00003118426 
  3.61921    31946.339    31983.77015  31863.31782 0.00003130249 
  3.62330    31881.108    31891.08993  31790.30966 0.00003136654 
  3.62739    31871.304    31797.6681   31717.50226 0.00003137619 
  3.63148    31821.163    31706.17999  31644.89628 0.00003142563 
  3.63557    31709.61     31617.97869  31572.49234 0.00003153618 
  3.63966    31657.384    31533.47025  31500.29108 0.00003158821 
  3.64375    31551.625    31452.43626  31428.29311 0.00003169409 
  3.64785    31472.998    31374.31377  31356.49903 0.00003177327 
  3.65194    31471.307    31298.42955  31284.90943 0.00003177498 
  3.65603    31263.455    31224.16237  31213.52488 0.00003198623 
  3.66012    31198.318    31151.02339  31142.34594 0.00003205301 
  3.66421    31180.337    31078.67089  31071.37317 0.00003207149 
  3.66830    31141.804    31006.88626  31000.6071  0.00003211118 
  3.67239    31068.669    30935.53864  30930.04827 0.00003218677 
  3.67648    30906.084    30864.55239  30859.69717 0.00003235609 
  3.68057    30942.415    30793.88364  30789.55432 0.0000323181 
  3.68466    30791.514    30723.50602  30719.62021 0.00003247648 
  3.68875    30748.71     30653.40234  30649.89531 0.00003252169 
  3.69284    30676.961    30583.56068  30580.3801  0.00003259775 
  3.69694    30553.094    30513.97219  30511.07502 0.00003272991 
  3.70103    30533.988    30444.63014  30441.98053 0.00003275039 
  3.70512    30427.148    30375.5292   30373.09704 0.00003286539 
  3.70921    30329.27     30306.66515  30304.42499 0.00003297145 
  3.71330    30287.466    30238.03479  30235.96479 0.00003301696 
  3.71739    30199.359    30169.63506  30167.71683 0.00003311329 
  3.72148    30076.447    30101.46395  30099.68149 0.00003324861 
  3.72557    30040.68     30033.51968  30031.85916 0.00003328819 
  3.72966    29960.139    29965.80081  29964.2502  0.00003337768 
  3.73375    29920.402    29898.30618  29896.85497 0.00003342201 
  3.73784    29877.923    29831.03483  29829.6738  0.00003346953 
  3.74193    29772.54     29763.986    29762.70704 0.000033588 
  3.74603    29733.863    29697.15908  29695.955   0.00003363169 
  3.75012    29621.904    29630.55357  29629.41799 0.0000337588 
  3.75421    29544.048    29564.16906  29563.09631 0.00003384777 
  3.75830    29427.467    29498.00524  29496.99026 0.00003398186 
  3.76239    29432.5      29432.06187  29431.10011 0.00003397605 
  3.76648    29301.471    29366.33875  29365.42614 0.00003412798 
  3.77057    29342.004    29300.83574  29299.9686  0.00003408084 
  3.77466    29199.293    29235.55273  29234.72775 0.0000342474 
  3.77875    29053.73     29170.48964  29169.70381 0.00003441899 
  3.78284    29052.814    29105.64644  29104.89703 0.00003442007 
  3.78694    28982.89     29041.02308  29040.30762 0.00003450312 
  3.79103    28917.728    28976.61956  28975.93578 0.00003458086 
  3.79512    28865.788    28912.43589  28911.78172 0.00003464309 
  3.79921    28762.635    28848.47207  28847.84564 0.00003476733 
  3.80330    28685.387    28784.72814  28784.1277  0.00003486096 
  3.80739    28557.127    28721.20412  28720.62808 0.00003501753 
  3.81148    28585.711    28657.90004  28657.34693 0.00003498251 
  3.81557    28496.574    28594.81595  28594.28442 0.00003509194 
  3.81966    28409.077    28531.95187  28531.44069 0.00003520002 
  3.82375    28359.865    28469.30786  28468.81586 0.0000352611 
  3.82785    28308.534    28406.88395  28406.41006 0.00003532504 
  3.83194    28220.008    28344.68017  28344.2234  0.00003543585 
  3.83603    28147.623    28282.69656  28282.256   0.00003552698 
  3.84012    28017.342    28220.93315  28220.50794 0.00003569218 
  3.84421    28069.451    28159.38997  28158.97932 0.00003562592 
  3.84830    27992.671    28098.06705  28097.6702  0.00003572364 
  3.85239    27890.314    28036.9644   28036.58068 0.00003585474 
  3.85648    27938.353    27976.08205  27975.71079 0.00003579309 
  3.86057    27776.032    27915.42     27915.0606  0.00003600226 
  3.86466    27726.546    27854.97825  27854.63015 0.00003606652 
  3.86876    27625.33     27794.75681  27794.41948 0.00003619866 
  3.87285    27558.542    27734.75567  27734.4286  0.00003628639 
  3.87694    27481.133    27674.97482  27674.65755 0.0000363886 
  3.88103    27480.984    27615.41425  27615.10633 0.0000363888 
  3.88512    27418.197    27556.07392  27555.77494 0.00003647213 
  3.88921    27290.089    27496.95381  27496.66337 0.00003664334 
  3.89330    27249.686    27438.05388  27437.77162 0.00003669767 
  3.89739    27258.07     27379.37408  27379.09966 0.00003668638 
  3.90148    27182.208    27320.91437  27320.64745 0.00003678877 
  3.90558    27093.502    27262.6747   27262.41497 0.00003690922 
  3.90967    26998.011    27204.65499  27204.40216 0.00003703977 
  3.91376    26996.408    27146.85518  27146.60896 0.00003704196 
  3.91785    26962.148    27089.27518  27089.03533 0.00003708903 
  3.92194    26857.3      27031.91493  27031.68118 0.00003723382 
  3.92603    26817.777    26974.77433  26974.54645 0.0000372887 
  3.93012    26715.624    26917.85328  26917.63104 0.00003743128 
  3.93421    26719.763    26861.15167  26860.93487 0.00003742548 
  3.93830    26727.961    26804.66941  26804.45783 0.000037414 
  3.94240    26594.642    26748.40636  26748.19982 0.00003760156 
  3.94649    26489.951    26692.36242  26692.16072 0.00003775016 
  3.95058    26502.997    26636.53744  26636.34042 0.00003773158 
  3.95467    26405.405    26580.93129  26580.73878 0.00003787103 
  3.95876    26346.416    26525.54383  26525.35567 0.00003795583 
  3.96285    26296.74     26470.37491  26470.19094 0.00003802753 
  3.96694    26277.042    26415.42437  26415.24446 0.00003805603 
  3.97103    26220.373    26360.69204  26360.51605 0.00003813828 
  3.97513    26226.18     26306.17777  26306.00555 0.00003812984 
  3.97922    26149.856    26251.88137  26251.7128  0.00003824113 
  3.98331    26047.676    26197.80266  26197.63763 0.00003839114 
  3.98740    26062.757    26143.94145  26143.77983 0.00003836893 
  3.99149    25994.113    26090.29755  26090.13924 0.00003847025 
  3.99558    25874.927    26036.87075  26036.71564 0.00003864745 
  3.99967    25856.321    25983.66085  25983.50884 0.00003867526 
  4.00376    25835.726    25930.66763  25930.51862 0.00003870609 
  4.00785    25730.771    25877.89088  25877.74477 0.00003886397 
  4.01195    25695.222    25825.33036  25825.18707 0.00003891774 
  4.01604    25661.693    25772.98585  25772.84529 0.00003896859 
  4.02013    25571.938    25720.85711  25720.7192  0.00003910537 
  4.02422    25554.535    25668.94389  25668.80854 0.000039132 
  4.02831    25477.574    25617.24595  25617.11309 0.0000392502 
  4.03240    25441.173    25565.76302  25565.63258 0.00003930636 
  4.03649    25466.471    25514.49484  25514.36675 0.00003926732 
  4.04058    25337.392    25463.44116  25463.31534 0.00003946736 
  4.04468    25317.764    25412.60169  25412.47808 0.00003949796 
  4.04877    25282.758    25361.97616  25361.8547  0.00003955265 
  4.05286    25203.167    25311.56428  25311.4449  0.00003967755 
  4.05695    25126.594    25261.36576  25261.24841 0.00003979847 
  4.06104    25113.976    25211.3803   25211.26493 0.00003981847 
  4.06513    25037.747    25161.60762  25161.49416 0.0000399397 
  4.06922    25055.464    25112.04739  25111.93579 0.00003991145 
  4.07332    24975.02     25062.69931  25062.58952 0.00004004001 
  4.07741    24943.208    25013.56305  25013.45503 0.00004009107 
  4.08150    24912.707    24964.63831  24964.53201 0.00004014016 
  4.08559    24852.894    24915.92475  24915.82011 0.00004023676 
  4.08968    24798.025    24867.42203  24867.31902 0.00004032579 
  4.09377    24815.26     24819.12982  24819.02839 0.00004029778 
  4.09786    24728.096    24771.04778  24770.94789 0.00004043983 
  4.10195    24695.203    24723.17556  24723.07717 0.00004049369 
  4.10605    24706.876    24675.5128   24675.41587 0.00004047456 
  4.11014    24653.13     24628.05915  24627.96364 0.0000405628 
  4.11423    24541.965    24580.81425  24580.72013 0.00004074653 
  4.11832    24485.259    24533.77772  24533.68495 0.0000408409 
  4.12241    24458.169    24486.9492   24486.85775 0.00004088614 
  4.12650    24431.03     24440.32831  24440.23814 0.00004093155 
  4.13059    24392.528    24393.91466  24393.82574 0.00004099616 
  4.13469    24321.286    24347.70788  24347.62018 0.00004111625 
  4.13878    24241.916    24301.70756  24301.62105 0.00004125086 
  4.14287    24190.9      24255.91332  24255.82797 0.00004133786 
  4.14696    24170.696    24210.32476  24210.24054 0.00004137241 
  4.15105    24185.411    24164.94147  24164.85835 0.00004134724 
  4.15514    24123.459    24119.76304  24119.68099 0.00004145343 
  4.15923    24113.519    24074.78906  24074.70806 0.00004147051 
  4.16333    23978.243    24030.01911  24029.93914 0.00004170447 
  4.16742    23968.619    23985.45278  23985.3738  0.00004172122 
  4.17151    23887.617    23941.08963  23941.01163 0.00004186269 
  4.17560    23930.001    23896.92923  23896.85219 0.00004178855 
  4.17969    23805.396    23852.97116  23852.89505 0.00004200728 
  4.18378    23760.423    23809.21498  23809.13977 0.00004208679 
  4.18787    23713.954    23765.66024  23765.58591 0.00004216926 
  4.19197    23697.178    23722.3065   23722.23303 0.00004219912 
  4.19606    23705.403    23679.15331  23679.08068 0.00004218448 
  4.20015    23575.058    23636.20021  23636.1284  0.00004241771 
  4.20424    23552.352    23593.44675  23593.37575 0.0000424586 
  4.20833    23519.133    23550.89247  23550.82225 0.00004251857 
  4.21242    23511.145    23508.5369   23508.46745 0.00004253302 
  4.21651    23453.351    23466.37958  23466.31087 0.00004263783 
  4.22061    23412.425    23424.42003  23424.35205 0.00004271236 
  4.22470    23380.232    23382.65778  23382.59051 0.00004277118 
  4.22879    23314.646    23341.09235  23341.02577 0.00004289149 
  4.23288    23311.281    23299.72326  23299.65736 0.00004289769 
  4.23697    23271.474    23258.55002  23258.48478 0.00004297106 
  4.24106    23169.675    23217.57215  23217.50755 0.00004315986 
  4.24516    23205.883    23176.78914  23176.72517 0.00004309252 
  4.24925    23136.388    23136.20051  23136.13715 0.00004322196 
  4.25334    23095.256    23095.80647  23095.743   0.00004329894 
  4.25743    23109.242    23055.60509  23055.5422  0.00004327273 
  4.26152    23050.72     23015.59658  23015.53426 0.00004338259 
  4.26561    23006.757    22975.78044  22975.71867 0.00004346549 
  4.26970    22941.943    22936.15614  22936.09491 0.00004358829 
  4.27380    22922.839    22896.72318  22896.66248 0.00004362461 
  4.27789    22868.752    22857.48104  22857.42085 0.00004372779 
  4.28198    22848.018    22818.42919  22818.3695  0.00004376747 
  4.28607    22862.182    22779.56713  22779.50792 0.00004374036 
  4.29016    22756.367    22740.89431  22740.83557 0.00004394375 
  4.29425    22717.3      22702.41021  22702.35193 0.00004401932 
  4.29835    22739.285    22664.1143   22664.05647 0.00004397676 
  4.30244    22691.7      22626.00604  22625.94865 0.00004406898 
  4.30653    22658.278    22588.08491  22588.02794 0.00004413398 
  4.31062    22586.749    22550.35035  22550.29379 0.00004427375 
  4.31471    22547.776    22512.80183  22512.74567 0.00004435027 
  4.31880    22498.599    22475.4388   22475.38303 0.00004444721 
  4.32290    22467.379    22438.26071  22438.20533 0.00004450897 
  4.32699    22428.062    22401.26702  22401.212   0.000044587 
  4.33108    22433.202    22364.45718  22364.40251 0.00004457678 
  4.33517    22363.573    22327.83062  22327.7763  0.00004471557 
  4.33926    22339.309    22291.38679  22291.33281 0.00004476414 
  4.34335    22288.193    22255.12514  22255.07148 0.0000448668 
  4.34745    22242.468    22219.04512  22218.99176 0.00004495904 
  4.35154    22197.733    22183.14613  22183.09307 0.00004504965 
  4.35563    22195.783    22147.42762  22147.37485 0.0000450536 
  4.35972    22105.028    22111.88902  22111.83654 0.00004523858 
  4.36381    22101.899    22076.52978  22076.47756 0.00004524498 
  4.36790    22078.628    22041.3493   22041.29735 0.00004529267 
  4.37200    22069.043    22006.34703  22006.29533 0.00004531234 
  4.37609    21944.341    21971.52237  21971.47092 0.00004556984 
  4.38018    22038.5      21936.87477  21936.82354 0.00004537514 
  4.38427    21995.99     21902.40363  21902.35262 0.00004546283 
  4.38836    21898.276    21868.10837  21868.05757 0.0000456657 
  4.39245    21907.8      21833.98841  21833.93781 0.00004564584 
  4.39655    21821.052    21800.04317  21799.99276 0.0000458273 
  4.40064    21806.302    21766.27205  21766.22183 0.0000458583 
  4.40473    21754.882    21732.67448  21732.62442 0.00004596669 
  4.40882    21755.896    21699.24985  21699.19996 0.00004596455 
  4.41291    21676.674    21665.99758  21665.94784 0.00004613254 
  4.41700    21649.167    21632.91707  21632.86747 0.00004619115 
  4.42110    21603.168    21600.00773  21599.95826 0.00004628951 
  4.42519    21555.034    21567.26896  21567.2196  0.00004639288 
  4.42928    21598.998    21534.70016  21534.65092 0.00004629844 
  4.43337    21531.785    21502.30073  21502.25159 0.00004644297 
  4.43746    21467.909    21470.07007  21470.02102 0.00004658116 
  4.44156    21485.795    21438.00759  21437.95861 0.00004654238 
  4.44565    21398.069    21406.11266  21406.06376 0.00004673319 
  4.44974    21398.46     21374.3847   21374.33585 0.00004673233 
  4.45383    21352.289    21342.82309  21342.77428 0.00004683339 
  4.45792    21324.878    21311.42722  21311.37845 0.00004689359 
  4.46201    21262.383    21280.19648  21280.14774 0.00004703142 
  4.46611    21265.81     21249.13028  21249.08155 0.00004702384 
  4.47020    21246.599    21218.22798  21218.17925 0.00004706636 
  4.47429    21197.349    21187.48899  21187.44025 0.00004717571 
  4.47838    21173.38     21156.91269  21156.86392 0.00004722912 
  4.48247    21120.278    21126.49845  21126.44966 0.00004734786 
  4.48657    21080.898    21096.24568  21096.19684 0.00004743631 
  4.49066    21060.236    21066.15374  21066.10484 0.00004748285 
  4.49475    21045.207    21036.22203  21036.17306 0.00004751676 
  4.49884    21006.42     21006.44992  21006.40086 0.00004760449 
  4.50293    20983.317    20976.8368   20976.78764 0.00004765691 
  4.50703    20965.376    20947.38204  20947.33277 0.00004769769 
  4.51112    20960.745    20918.08503  20918.03563 0.00004770823 
  4.51521    20868.573    20888.94514  20888.8956  0.00004791894 
  4.51930    20889.427    20859.96174  20859.91205 0.00004787111 
  4.52339    20833.338    20831.13423  20831.08436 0.00004799999 
  4.52748    20810.684    20802.46196  20802.4119  0.00004805224 
  4.53158    20784.15     20773.94432  20773.89406 0.00004811359 
  4.53567    20727.307    20745.58069  20745.53021 0.00004824553 
  4.53976    20698.294    20717.37043  20717.31971 0.00004831316 
  4.54385    20741.904    20689.31292  20689.26194 0.00004821158 
  4.54794    20623.066    20661.40754  20661.35628 0.0000484894 
  4.55204    20646.695    20633.65365  20633.6021  0.0000484339 
  4.55613    20599.87     20606.05062  20605.99876 0.000048544 
  4.56022    20604.474    20578.59784  20578.54564 0.00004853315 
  4.56431    20541.506    20551.29467  20551.24211 0.00004868192 
  4.56840    20511.325    20524.14048  20524.08755 0.00004875355 
  4.57250    20533.568    20497.13465  20497.08131 0.00004870074 
  4.57659    20473.301    20470.27653  20470.22276 0.0000488441 
  4.58068    20426.466    20443.56552  20443.51129 0.00004895609 
  4.58477    20462.995    20417.00096  20416.94626 0.0000488687 
  4.58886    20397.314    20390.58224  20390.52702 0.00004902606 
  4.59296    20428.505    20364.30872  20364.25297 0.00004895121 
  4.59705    20335.637    20338.17977  20338.12345 0.00004917476 
  4.60114    20350.186    20312.19476  20312.13785 0.0000491396 
  4.60523    20280.045    20286.35307  20286.29552 0.00004930956 
  4.60932    20270.051    20260.65405  20260.59583 0.00004933387 
  4.61342    20237.303    20235.09709  20235.03816 0.0000494137 
  4.61751    20233.199    20209.68154  20209.62187 0.00004942372 
  4.62160    20219.865    20184.40678  20184.34633 0.00004945631 
  4.62569    20161.333    20159.27219  20159.2109  0.0000495999 
  4.62978    20188.61     20134.27711  20134.21495 0.00004953288 
  4.63388    20090.161    20109.42094  20109.35785 0.00004977561 
  4.63797    20110.018    20084.70304  20084.63897 0.00004972646 
  4.64206    20041.719    20060.12277  20060.05768 0.00004989592 
  4.64615    20054.955    20035.67952  20035.61333 0.00004986299 
  4.65025    20001.5      20011.37265  20011.30531 0.00004999625 
  4.65434    19976.157    19987.20153  19987.13298 0.00005005968 
  4.65843    20041.811    19963.16554  19963.0957  0.00004989569 
  4.66252    19996.205    19939.26404  19939.19285 0.00005000949 
  4.66661    20009.918    19915.49642  19915.42379 0.00004997522 
  4.67071    19933.47     19891.86205  19891.78789 0.00005016688 
  4.67480    19930.773    19868.3603   19868.28452 0.00005017367 
  4.67889    19891.777    19844.99055  19844.91306 0.00005027203 
  4.68298    19946.34     19821.75217  19821.67287 0.00005013451 
  4.68707    19856.251    19798.64455  19798.56331 0.00005036197 
  4.69117    19847.807    19775.66706  19775.58377 0.0000503834 
  4.69526    19810.186    19752.81908  19752.73361 0.00005047908 
  4.69935    19827.844    19730.1      19730.01221 0.00005043413 
  4.70344    19799.037    19707.5092   19707.41893 0.00005050751 
  4.70754    19779.196    19685.04606  19684.95315 0.00005055817 
  4.71163    19784.27     19662.70998  19662.61424 0.00005054521 
  4.71572    19756.244    19640.50033  19640.40158 0.00005061691 
  4.71981    19715.576    19618.41652  19618.31453 0.00005072132 
  4.72390    19716.368    19596.45793  19596.35248 0.00005071928 
  4.72800    19689.055    19574.62397  19574.51479 0.00005078964 
  4.73209    19624.425    19552.91403  19552.80085 0.00005095691 
  4.73618    19616.447    19531.32752  19531.21003 0.00005097763 
  4.74027    19694.924    19509.86385  19509.74171 0.0000507745 
  4.74437    19632.551    19488.52243  19488.39525 0.00005093582 
  4.74846    19569.73     19467.30268  19467.17006 0.00005109933 
  4.75255    19541.044    19446.20403  19446.06549 0.00005117434 
  4.75664    19593.701    19425.2259   19425.08094 0.00005103681 
  4.76073    19536.721    19404.36774  19404.21577 0.00005118566 
  4.76483    19480.9      19383.62901  19383.46938 0.00005133233 
  4.76892    19490.434    19363.00915  19362.84115 0.00005130722 
  4.77301    19459.376    19342.50766  19342.33046 0.00005138911 
  4.77710    19422.4      19322.12402  19321.93668 0.00005148694 
  4.78120    19425.459    19301.85776  19301.65922 0.00005147884 
  4.78529    19395.357    19281.70839  19281.49744 0.00005155873 
  4.78938    19393.46     19261.6755   19261.45075 0.00005156377 
  4.79347    19382.216    19241.75867  19241.51852 0.00005159369 
  4.79757    19395.061    19221.95756  19221.70015 0.00005155952 
  4.80166    19342.908    19202.27186  19201.99502 0.00005169853 
  4.80575    19270.592    19182.70133  19182.40252 0.00005189254 
  4.80984    19269.057    19163.24603  19162.92205 0.00005189668 
  4.81393    19270.18     19143.9055   19143.553   0.00005189365 
  4.81803    19278.596    19124.68004  19124.29476 0.000051871 
  4.82212    19217.004    19105.56995  19105.14672 0.00005203725 
  4.82621    19193.32     19086.57583  19086.10828 0.00005210146 
  4.83030    19178.008    19067.69877  19067.17884 0.00005214306 
  4.83440    19170.701    19048.94072  19048.3578  0.00005216293 
  4.83849    19149.394    19030.30525  19029.64455 0.00005222097 
  4.84258    19159.571    19011.79874  19011.03849 0.00005219324 
  4.84667    19150.206    18993.4325   18992.53902 0.00005221876 
  4.85077    19079.593    18975.22559  18974.14555 0.00005241202 
  4.85486    19071.274    18957.20785  18955.85749 0.00005243488 
  4.85895    19142.086    18939.42233  18937.67422 0.00005224091 
  4.86304    19054.451    18921.9241   18919.59517 0.00005248118 
  4.86714    19038.421    18904.7743   18901.61973 0.00005252536 
  4.87123    19033.174    18888.02688  18883.74732 0.00005253984 
  4.87532    19041.843    18871.70836  18865.97734 0.00005251593 
  4.87941    18966.535    18855.79467  18848.30922 0.00005272444 
  4.88351    18965.576    18840.18136  18830.74234 0.00005272711 
  4.88760    18894.159    18824.65036  18813.27614 0.00005292641 
  4.89169    18957.6      18808.84327  18795.91003 0.00005274929 
  4.89578    18906.192    18792.32952  18778.64342 0.00005289272 
  4.89988    18877.195    18774.84259  18761.47573 0.00005297397 
  4.90397    18831.887    18756.49979  18744.40639 0.00005310142 
  4.90806    18889.234    18737.699    18727.4348  0.00005294021 
  4.91215    18814.159    18718.84468  18710.56039 0.00005315146 
  4.91624    18818.539    18700.21181  18693.78259 0.00005313909 
  4.92034    18808.556    18681.9465   18677.10081 0.00005316729 
  4.92443    18817.108    18664.10092  18660.5145  0.00005314313 
  4.92852    18779.118    18646.66547  18644.02307 0.00005325064 
  4.93262    18713.085    18629.59376  18627.62595 0.00005343854 
  4.93671    18702.139    18612.82437  18611.32257 0.00005346982 
  4.94080    18690.112    18596.29748  18595.11237 0.00005350423 
  4.94489    18665.179    18579.96344  18578.99478 0.0000535757 
  4.94899    18675.168    18563.78595  18562.96923 0.00005354704 
  4.95308    18624.78     18547.74067  18547.03517 0.00005369191 
  4.95717    18635.094    18531.81231  18531.19202 0.00005366219 
  4.96126    18619.139    18515.99154  18515.43923 0.00005370818 
  4.96536    18575.497    18500.27268  18499.77625 0.00005383436 
  4.96945    18575.161    18484.65207  18484.20251 0.00005383533 
  4.97354    18602.174    18469.12717  18468.71746 0.00005375716 
  4.97763    18566.76     18453.69602  18453.32054 0.00005385969 
  4.98173    18537.954    18438.35709  18438.01121 0.00005394339 
  4.98582    18554.156    18423.10903  18422.78891 0.00005389628 
  4.98991    18477.394    18407.95068  18407.65309 0.00005412019 
  4.99400    18488.824    18392.88101  18392.60321 0.00005408673 
  4.99810    18471.521    18377.89907  18377.63873 0.00005413739 
  5.00219    18420.431    18363.00397  18362.7591  0.00005428755 
  5.00628    18429.394    18348.1949   18347.96377 0.00005426114 
  5.01037    18426.3      18333.4711   18333.25221 0.00005427026 
  5.01447    18428.887    18318.83184  18318.62388 0.00005426264 
  5.01856    18392.053    18304.27641  18304.07824 0.00005437131 
  5.02265    18351.595    18289.80415  18289.61476 0.00005449118 
  5.02674    18358.368    18275.41441  18275.2329  0.00005447107 
  5.03084    18359.291    18261.10656  18260.93214 0.00005446833 
  5.03493    18296.563    18246.87999  18246.71194 0.00005465507 
  5.03902    18323.092    18232.7341   18232.57177 0.00005457594 
  5.04312    18280.602    18218.66829  18218.51112 0.00005470279 
  5.04721    18288.446    18204.682    18204.52946 0.00005467933 
  5.05130    18270.631    18190.77466  18190.62626 0.00005473265 
  5.05539    18248.884    18176.94569  18176.801   0.00005479787 
  5.05949    18252.875    18163.19454  18163.05317 0.00005478589 
  5.06358    18171.446    18149.52069  18149.38225 0.00005503139 
  5.06767    18232.687    18135.92357  18135.78773 0.00005484655 
  5.07176    18183.659    18122.40266  18122.26908 0.00005499443 
  5.07586    18180.254    18108.95743  18108.82581 0.00005500473 
  5.07995    18150.836    18095.58734  18095.4574  0.00005509388 
  5.08404    18130.832    18082.29189  18082.16335 0.00005515467 
  5.08814    18150.868    18069.07055  18068.94314 0.00005509378 
  5.09223    18097.509    18055.92282  18055.79629 0.00005525622 
  5.09632    18098.651    18042.84818  18042.72227 0.00005525274 
  5.10041    18138.212    18029.84612  18029.72061 0.00005513223 
  5.10451    18042.239    18016.91616  18016.79079 0.00005542549 
  5.10860    18037.07     18004.05778  18003.93233 0.00005544138 
  5.11269    18039.235    17991.2705   17991.14473 0.00005543472 
  5.11679    18047.358    17978.55383  17978.4275  0.00005540977 
  5.12088    17979.095    17965.90728  17965.78015 0.00005562015 
  5.12497    18008.122    17953.33037  17953.20219 0.0000555305 
  5.12906    17993.227    17940.82262  17940.69314 0.00005557647 
  5.13316    17973.553    17928.38356  17928.25251 0.0000556373 
  5.13725    17956.16     17916.01271  17915.87982 0.00005569119 
  5.14134    17951.376    17903.70961  17903.5746  0.00005570604 
  5.14544    17926.622    17891.47381  17891.33636 0.00005578296 
  5.14953    17902.598    17879.30483  17879.16464 0.00005585781 
  5.15362    17868.025    17867.20224  17867.05895 0.00005596589 
  5.15771    17876.386    17855.16558  17855.01883 0.00005593972 
  5.16181    17888.711    17843.19442  17843.0438  0.00005590118 
  5.16590    17821.045    17831.28832  17831.13341 0.00005611343 
  5.16999    17802.087    17819.44685  17819.28718 0.00005617319 
  5.17409    17835.915    17807.66961  17807.50465 0.00005606665 
  5.17818    17778.938    17795.95618  17795.78537 0.00005624633 
  5.18227    17814.404    17784.30617  17784.12887 0.00005613435 
  5.18636    17828.801    17772.71918  17772.53469 0.00005608902 
  5.19046    17757.189    17761.19485  17761.00239 0.00005631522 
  5.19455    17774.862    17749.73281  17749.53151 0.00005625923 
  5.19864    17779.462    17738.33274  17738.1216  0.00005624467 
  5.20274    17723.796    17726.99432  17726.77221 0.00005642132 
  5.20683    17709.383    17715.71726  17715.4829  0.00005646724 
  5.21092    17738.816    17704.5013   17704.25322 0.00005637355 
  5.21501    17706.482    17693.34623  17693.08273 0.00005647649 
  5.21911    17641.175    17682.25188  17681.97099 0.00005668557 
  5.22320    17637.82     17671.21813  17670.91757 0.00005669635 
  5.22729    17603.978    17660.24495  17659.92203 0.00005680534 
  5.23139    17641.798    17649.33241  17648.98393 0.00005668356 
  5.23548    17626.751    17638.48069  17638.10284 0.00005673195 
  5.23957    17629.873    17627.69016  17627.27835 0.00005672191 
  5.24367    17569.882    17616.96146  17616.51001 0.00005691558 
  5.24776    17617.05     17606.29568  17605.79741 0.00005676319 
  5.25185    17574.996    17595.69468  17595.14012 0.00005689902 
  5.25594    17520.611    17585.16179  17584.53773 0.00005707564 
  5.26004    17514.83     17574.70286  17573.98981 0.00005709447 
  5.26413    17528.105    17564.32805  17563.49596 0.00005705123 
  5.26822    17504.285    17554.05418  17553.05575 0.00005712887 
  5.27232    17500.438    17543.90714  17542.66877 0.00005714143 
  5.27641    17459.2      17533.92344  17532.33462 0.00005727639 
  5.28050    17488.579    17524.14909  17522.0529  0.00005718017 
  5.28460    17476.173    17514.6337   17511.82319 0.00005722077 
  5.28869    17481.19     17505.4192   17501.64509 0.00005720434 
  5.29278    17410.409    17496.5236   17491.51821 0.0000574369 
  5.29688    17383.185    17487.92119  17481.44214 0.00005752686 
  5.30097    17367.231    17479.51884  17471.41649 0.0000575797 
  5.30506    17394.33     17471.1279   17461.44087 0.00005749 
  5.30915    17370.381    17462.4459   17451.51489 0.00005756926 
  5.31325    17371.549    17453.12394  17441.63815 0.00005756539 
  5.31734    17343.985    17442.96962  17431.81027 0.00005765688 
  5.32143    17308.901    17432.10742  17422.03087 0.00005777374 
  5.32553    17355.966    17420.87163  17412.29956 0.00005761708 
  5.32962    17308.428    17409.58737  17402.61596 0.00005777532 
  5.33371    17274.536    17398.47166  17392.9797  0.00005788867 
  5.33781    17296.986    17387.6402   17383.3904  0.00005781354 
  5.34190    17262.799    17377.13742  17373.84769 0.00005792803 
  5.34599    17276.136    17366.96239  17364.35119 0.00005788331 
  5.35009    17299.344    17357.09014  17354.90054 0.00005780566 
  5.35418    17233.212    17347.48902  17345.49537 0.00005802749 
  5.35827    17219.443    17338.13178  17336.13531 0.00005807389 
  5.36237    17226.896    17328.99871  17326.82002 0.00005804876 
  5.36646    17212.318    17320.07393  17317.54911 0.00005809793 
  5.37055    17232.523    17311.33697  17308.32225 0.00005802981 
  5.37465    17211.799    17302.74902  17299.13906 0.00005809968 
  5.37874    17139.369    17294.24259  17289.99921 0.00005834521 
  5.38283    17190.907    17285.70568  17280.90233 0.00005817029 
  5.38693    17099.729    17276.9886   17271.84809 0.00005848046 
  5.39102    17124.709    17267.96581  17262.83613 0.00005839515 
  5.39511    17097.597    17258.62759  17253.86611 0.00005848775 
  5.39921    17156.795    17249.08706  17244.93769 0.00005828594 
  5.40330    17081.961    17239.49184  17236.05052 0.00005854129 
  5.40739    17085.254    17229.95421  17227.20428 0.00005853 
  5.41149    17042.611    17220.53917  17218.39863 0.00005867646 
  5.41558    17062.452    17211.2749   17209.63323 0.00005860822 
  5.41967    17075.825    17202.16466  17200.90776 0.00005856232 
  5.42377    17061.734    17193.19601  17192.22189 0.00005861069 
  5.42786    17058.283    17184.3489   17183.57528 0.00005862255 
  5.43195    17001.313    17175.60172  17174.96762 0.00005881899 
  5.43605    17005.028    17166.93549  17166.39859 0.00005880614 
  5.44014    16975.152    17158.33557  17157.86787 0.00005890963 
  5.44423    16945.722    17149.79172  17149.37514 0.00005901194 
  5.44833    16972.928    17141.29725  17140.92008 0.00005891735 
  5.45242    17012.802    17132.84797  17132.50238 0.00005877927 
  5.45651    16972.664    17124.44126  17124.12175 0.00005891827 
  5.46061    16977.594    17116.07543  17115.77785 0.00005890116 
  5.46470    16963.596    17107.74927  17107.4704  0.00005894977 
  5.46879    16927.464    17099.4619   17099.19909 0.00005907559 
  5.47289    16922.826    17091.21257  17090.96361 0.00005909179 
  5.47698    16915.93     17083.00065  17082.76367 0.00005911587 
  5.48107    16924.015    17074.82561  17074.59898 0.00005908763 
  5.48517    16937.913    17066.68693  17066.46923 0.00005903915 
  5.48926    16938.814    17058.58415  17058.37413 0.00005903601 
  5.49335    16892.586    17050.51686  17050.31341 0.00005919757 
  5.49745    16838.748    17042.48467  17042.28676 0.00005938684 
  5.50154    16884.636    17034.48719  17034.29391 0.00005922544 
  5.50563    16911.616    17026.52409  17026.33456 0.00005913095 
  5.50973    16857.926    17018.59503  17018.40845 0.00005931928 
  5.51382    16900.265    17010.6997   17010.51529 0.00005917067 
  5.51791    16900.192    17002.8378   17002.65481 0.00005917093 
  5.52201    16839.034    16995.00904  16994.82672 0.00005938583 
  5.52610    16805.369    16987.21316  16987.03077 0.00005950479 
  5.53019    16799.919    16979.4499   16979.26668 0.0000595241 
  5.53429    16809.405    16971.71902  16971.53418 0.00005949051 
  5.53838    16802.16     16964.0203   16963.83301 0.00005951616 
  5.54247    16799.533    16956.35352  16956.16291 0.00005952546 
  5.54657    16770.966    16948.7185   16948.52361 0.00005962686 
  5.55066    16781.372    16941.11507  16940.91485 0.00005958988 
  5.55475    16736.263    16933.54309  16933.33639 0.0000597505 
  5.55885    16750.22     16926.00246  16925.78797 0.00005970071 
  5.56294    16779.549    16918.49309  16918.26933 0.00005959636 
  5.56704    16719.459    16911.01497  16910.78022 0.00005981055 
  5.57113    16729.665    16903.56813  16903.3204  0.00005977406 
  5.57522    16724.334    16896.15267  16895.88963 0.00005979311 
  5.57932    16720.585    16888.7688   16888.48766 0.00005980652 
  5.58341    16716.739    16881.41688  16881.11424 0.00005982028 
  5.58750    16660.747    16874.09751  16873.76915 0.00006002132 
  5.59160    16680.305    16866.81169  16866.45214 0.00005995094 
  5.59569    16682.651    16859.56117  16859.16298 0.00005994251 
  5.59978    16676.266    16852.349    16851.90144 0.00005996546 
  5.60388    16666.214    16845.18054  16844.66729 0.00006000163 
  5.60797    16665.671    16838.06473  16837.4603  0.00006000358 
  5.61207    16663.639    16831.01574  16830.28024 0.0000600109 
  5.61616    16612.711    16824.05421  16823.1269  0.00006019487 
  5.62025    16613.759    16817.2073   16816.00005 0.00006019107 
  5.62435    16652.994    16810.50626  16808.89947 0.00006004926 
  5.62844    16625.783    16803.98072  16801.82494 0.00006014754 
  5.63253    16633.009    16797.64957  16794.77626 0.00006012141 
  5.63663    16623.85     16791.50935  16787.7532  0.00006015454 
  5.64072    16640.123    16785.52045  16780.75556 0.00006009571 
  5.64481    16634.041    16779.59001  16773.78313 0.00006011768 
  5.64891    16618.213    16773.55452  16766.8357  0.00006017494 
  5.65300    16586.601    16767.19222  16759.91308 0.00006028963 
  5.65710    16566.752    16760.31878  16753.01505 0.00006036186 
  5.66119    16588.299    16752.92471  16746.14141 0.00006028346 
  5.66528    16605.971    16745.18349  16739.29198 0.0000602193 
  5.66938    16556.167    16737.31845  16732.46655 0.00006040045 
  5.67347    16553.927    16729.49915  16725.66493 0.00006040863 
  5.67756    16571.649    16721.82356  16718.88693 0.00006034402 
  5.68166    16560.611    16714.33501  16712.13237 0.00006038425 
  5.68575    16564.457    16707.03902  16705.40104 0.00006037023 
  5.68985    16557.749    16699.91777  16698.69277 0.00006039468 
  5.69394    16541.484    16692.94172  16692.00738 0.00006045407 
  5.69803    16554.489    16686.07914  16685.34468 0.00006040658 
  5.70213    16538.946    16679.30193  16678.7045  0.00006046335 
  5.70622    16505.738    16672.58844  16672.08665 0.00006058499 
  5.71031    16535.649    16665.92361  16665.49097 0.0000604754 
  5.71441    16541.052    16659.29766  16658.91727 0.00006045565 
  5.71850    16494.998    16652.70459  16652.3654  0.00006062444 
  5.72260    16528.646    16646.14078  16645.83518 0.00006050102 
  5.72669    16529.459    16639.60399  16639.32644 0.00006049805 
  5.73078    16475.095    16633.09276  16632.83903 0.00006069768 
  5.73488    16518.49     16626.60605  16626.37277 0.00006053822 
  5.73897    16516.591    16620.14309  16619.9275  0.00006054518 
  5.74307    16500.06     16613.70323  16613.50308 0.00006060584 
  5.74716    16481.375    16607.28597  16607.09934 0.00006067455 
  5.75125    16499.643    16600.89084  16600.71612 0.00006060737 
  5.75535    16477.941    16594.51745  16594.35328 0.00006068719 
  5.75944    16492.563    16588.16546  16588.01067 0.00006063339 
  5.76353    16496.424    16581.83455  16581.68812 0.0000606192 
  5.76763    16468.596    16575.52445  16575.38551 0.00006072163 
  5.77172    16451.349    16569.2349   16569.10268 0.00006078529 
  5.77582    16476.802    16562.96565  16562.8395  0.00006069139 
  5.77991    16454.511    16556.71649  16556.59581 0.00006077361 
  5.78400    16460.459    16550.48722  16550.37148 0.00006075165 
  5.78810    16497.677    16544.27762  16544.16639 0.00006061459 
  5.79219    16474.357    16538.08753  16537.98038 0.0000607004 
  5.79629    16472.425    16531.91677  16531.81332 0.00006070752 
  5.80038    16471.572    16525.76516  16525.6651  0.00006071066 
  5.80447    16454.698    16519.63255  16519.53557 0.00006077292 
  5.80857    16462.289    16513.51877  16513.42461 0.00006074489 
  5.81266    16407.557    16507.42369  16507.33209 0.00006094753 
  5.81676    16453.764    16501.34716  16501.25789 0.00006077637 
  5.82085    16464.861    16495.28903  16495.2019  0.0000607354 
  5.82494    16406.926    16489.24917  16489.16398 0.00006094987 
  5.82904    16419.144    16483.22745  16483.14402 0.00006090451 
  5.83313    16443.14     16477.22374  16477.14191 0.00006081563 
  5.83723    16442.534    16471.23792  16471.15753 0.00006081788 
  5.84132    16518.932    16465.26986  16465.19077 0.0000605366 
  5.84541    16388.892    16459.31944  16459.24152 0.00006101694 
  5.84951    16355.213    16453.38656  16453.30967 0.00006114258 
  5.85360    16430.947    16447.47109  16447.39511 0.00006086076 
  5.85770    16389.122    16441.57293  16441.49774 0.00006101608 
  5.86179    16416.453    16435.69197  16435.61745 0.0000609145 
  5.86589    16413.794    16429.82811  16429.75415 0.00006092437 
  5.86998    16399.375    16423.98124  16423.90773 0.00006097793 
  5.87407    16389.419    16418.15126  16418.0781  0.00006101498 
  5.87817    16386.26     16412.33818  16412.26516 0.00006102674 
  5.88226    16378.503    16406.5417   16406.46881 0.00006105564 
  5.88636    16423.171    16400.76183  16400.68897 0.00006088958 
  5.89045    16361.326    16394.99848  16394.92554 0.00006111974 
  5.89454    16384.175    16389.25157  16389.17844 0.0000610345 
  5.89864    16370.646    16383.521    16383.44757 0.00006108494 
  5.90273    16389.219    16377.80671  16377.73286 0.00006101572 
  5.90683    16383.296    16372.1086   16372.03421 0.00006103778 
  5.91092    16396.663    16366.4266   16366.35155 0.00006098802 
  5.91501    16369.491    16360.76064  16360.68479 0.00006108925 
  5.91911    16318.529    16355.11065  16355.03386 0.00006128003 
  5.92320    16356.556    16349.47655  16349.39868 0.00006113756 
  5.92730    16366.214    16343.85829  16343.77918 0.00006110149 
  5.93139    16331.068    16338.2558   16338.17527 0.00006123298 
  5.93549    16370.766    16332.66902  16332.5869  0.0000610845 
  5.93958    16362.866    16327.0979   16327.01399 0.00006111399 
  5.94367    16329.878    16321.54239  16321.45646 0.00006123744 
  5.94777    16365.519    16316.00245  16315.91426 0.00006110408 
  5.95186    16365.622    16310.47803  16310.38732 0.0000611037 
  5.95596    16342.366    16304.9691   16304.87558 0.00006119065 
  5.96005    16374.363    16299.47564  16299.37896 0.00006107108 
  5.96415    16372.141    16293.99761  16293.89742 0.00006107937 
  5.96824    16359.289    16288.53501  16288.43089 0.00006112735 
  5.97233    16339.538    16283.08783  16282.97932 0.00006120124 
  5.97643    16376.513    16277.65609  16277.54265 0.00006106306 
  5.98052    16341.113    16272.23981  16272.12083 0.00006119534 
  5.98462    16401.301    16266.83902  16266.7138  0.00006097077 
  5.98871    16356.919    16261.45378  16261.32152 0.00006113621 
  5.99281    16358.388    16256.08418  16255.94393 0.00006113072 
  5.99690    16359.02     16250.73032  16250.58099 0.00006112836 
  6.00099    16359.376    16245.39236  16245.23264 0.00006112703 
  6.00509    16334.5      16240.0705   16239.89885 0.00006122012 
  6.00918    16371.489    16234.765    16234.57958 0.0000610818 
  6.01328    16339.205    16229.47625  16229.27477 0.00006120249 
  6.01737    16366.587    16224.20469  16223.9844  0.00006110009 
  6.02147    16322.698    16218.9511   16218.70841 0.00006126438 
  6.02556    16312.261    16213.71664  16213.44679 0.00006130358 
  6.02966    16310.245    16208.50327  16208.19947 0.00006131116 
  6.03375    16300.658    16203.31427  16202.96645 0.00006134722 
  6.03784    16326.073    16198.15512  16197.74767 0.00006125172 
  6.04194    16354.175    16193.03458  16192.54312 0.00006114647 
  6.04603    16294.32     16187.96575  16187.35275 0.00006137108 
  6.05013    16311.752    16182.96649  16182.17655 0.00006130549 
  6.05422    16306.631    16178.05847  16177.01448 0.00006132475 
  6.05832    16316.928    16173.2642   16171.86652 0.00006128605 
  6.06241    16313.203    16168.60137  16166.73264 0.00006130004 
  6.06650    16320.046    16164.07529  16161.61282 0.00006127434 
  6.07060    16299.429    16159.67009  16156.50705 0.00006135184 
  6.07469    16306.954    16155.33714  16151.41529 0.00006132353 
  6.07879    16309.795    16150.98186  16146.33753 0.00006131285 
  6.08288    16275.274    16146.45848  16141.27376 0.0000614429 
  6.08698    16283.204    16141.60975  16136.22395 0.00006141297 
  6.09107    16287.898    16136.36402  16131.1881  0.00006139528 
  6.09517    16258.56     16130.79577  16126.16619 0.00006150606 
  6.09926    16287.369    16125.06308  16121.1582  0.00006139727 
  6.10336    16270.976    16119.31064  16116.16412 0.00006145913 
  6.10745    16265.211    16113.63195  16111.18396 0.00006148091 
  6.11154    16281.905    16108.07451  16106.21769 0.00006141787 
  6.11564    16229.043    16102.6538   16101.26531 0.00006161793 
  6.11973    16266.033    16097.36403  16096.32682 0.0000614778 
  6.12383    16252.608    16092.1873   16091.40221 0.00006152859 
  6.12792    16246.579    16087.10107  16086.49147 0.00006155142 
  6.13202    16210.652    16082.08367  16081.59461 0.00006168783 
  6.13611    16288.139    16077.11731  16076.71163 0.00006139437 
  6.14021    16235.16     16072.18899  16071.84252 0.00006159471 
  6.14430    16244.626    16067.28998  16066.98729 0.00006155882 
  6.14840    16203.479    16062.41485  16062.14593 0.00006171514 
  6.15249    16221.208    16057.5603   16057.31846 0.00006164769 
  6.15659    16187.237    16052.7244   16052.50488 0.00006177707 
  6.16068    16220.809    16047.90594  16047.7052  0.00006164921 
  6.16477    16229.5      16043.10415  16042.91942 0.00006161619 
  6.16887    16233.906    16038.31852  16038.14755 0.00006159947 
  6.17296    16201.852    16033.54864  16033.3896  0.00006172134 
  6.17706    16185.65     16028.79423  16028.64558 0.00006178312 
  6.18115    16215.028    16024.05506  16023.91551 0.00006167119 
  6.18525    16209.108    16019.33094  16019.1994  0.00006169371 
  6.18934    16191.036    16014.62172  16014.49726 0.00006176257 
  6.19344    16166.592    16009.92729  16009.8091  0.00006185596 
  6.19753    16217.27     16005.24757  16005.13495 0.00006166266 
  6.20163    16165.773    16000.58246  16000.47483 0.00006185909 
  6.20572    16145.562    15995.93193  15995.82874 0.00006193652 
  6.20982    16148.558    15991.29591  15991.19671 0.00006192503 
  6.21391    16108.595    15986.67439  15986.57876 0.00006207866 
  6.21801    16138.05     15982.06733  15981.97492 0.00006196536 
  6.22210    16116.565    15977.47471  15977.3852  0.00006204796 
  6.22620    16127.331    15972.89653  15972.80963 0.00006200654 
  6.23029    16091.325    15968.33279  15968.24823 0.00006214529 
  6.23438    16100.521    15963.78347  15963.70103 0.00006210979 
  6.23848    16124.337    15959.24859  15959.16806 0.00006201805 
  6.24257    16115.19     15954.72816  15954.64935 0.00006205326 
  6.24667    16105.585    15950.22218  15950.14491 0.00006209026 
  6.25076    16106.628    15945.73102  15945.65479 0.00006208624 
  6.25486    16127.758    15941.254    15941.17901 0.0000620049 
  6.25895    16081.511    15936.7915   15936.71761 0.00006218321 
  6.26305    16069.166    15932.34353  15932.27061 0.00006223098 
  6.26714    16052.503    15927.91011  15927.83805 0.00006229558 
  6.27124    16105.76     15923.49128  15923.41997 0.00006208959 
  6.27533    16029.07     15919.08707  15919.0164  0.00006238665 
  6.27943    16059.937    15914.69749  15914.62737 0.00006226674 
  6.28352    16074.744    15910.32259  15910.25293 0.00006220939 
  6.28762    16052.393    15905.9624   15905.89311 0.00006229601 
  6.29171    16038.376    15901.61695  15901.54794 0.00006235045 
  6.29581    16011.75     15897.28652  15897.21748 0.00006245414 
  6.29990    16008.644    15892.97066  15892.90175 0.00006246625 
  6.30400    16000.666    15888.66966  15888.6008  0.0000624974 
  6.30809    16040.474    15884.38355  15884.31468 0.0000623423 
  6.31219    16040.116    15880.11237  15880.04341 0.00006234369 
  6.31628    15990.187    15875.85617  15875.78706 0.00006253836 
  6.32038    15982.937    15871.615    15871.54566 0.00006256672 
  6.32447    15976.702    15867.3893   15867.31926 0.00006259114 
  6.32857    15993.316    15863.1783   15863.1079  0.00006252612 
  6.33266    15964.275    15858.98245  15858.91163 0.00006263986 
  6.33676    15984.135    15854.80181  15854.73049 0.00006256203 
  6.34085    16006.979    15850.63642  15850.56454 0.00006247275 
  6.34495    15965.504    15846.48633  15846.41383 0.00006263504 
  6.34904    15948.283    15842.35159  15842.2784  0.00006270267 
  6.35314    15917.354    15838.23226  15838.1583  0.00006282451 
  6.35723    15918.122    15834.12838  15834.05358 0.00006282148 
  6.36133    15933.501    15830.04001  15829.9643  0.00006276085 
  6.36542    15919.83     15825.9672   15825.89051 0.00006281474 
  6.36952    15923.234    15821.91002  15821.83226 0.00006280131 
  6.37361    15890.043    15817.8685   15817.78961 0.00006293249 
  6.37771    15900.118    15813.84272  15813.7626  0.00006289262 
  6.38180    15898.365    15809.83272  15809.75129 0.00006289955 
  6.38590    15886.916    15805.83858  15805.75575 0.00006294488 
  6.38999    15905.146    15801.86034  15801.77602 0.00006287273 
  6.39409    15879.526    15797.89807  15797.81216 0.00006297417 
  6.39818    15875.997    15793.95184  15793.86422 0.00006298817 
  6.40228    15859.245    15790.0217   15789.93228 0.0000630547 
  6.40637    15839.8      15786.10771  15786.01637 0.00006313211 
  6.41047    15828.8      15782.20995  15782.11657 0.00006317598 
  6.41456    15837.119    15778.32848  15778.23294 0.0000631428 
  6.41866    15871.815    15774.46338  15774.36552 0.00006300477 
  6.42275    15813.381    15770.61469  15770.51439 0.00006323758 
  6.42685    15839.715    15766.78251  15766.6796  0.00006313245 
  6.43094    15785.014    15762.96689  15762.86121 0.00006335123 
  6.43504    15839.443    15759.16792  15759.0593  0.00006313353 
  6.43913    15818.295    15755.38567  15755.27391 0.00006321794 
  6.44323    15831.782    15751.62021  15751.50512 0.00006316408 
  6.44733    15813.004    15747.87163  15747.75298 0.00006323909 
  6.45142    15821.7      15744.14     15744.01756 0.00006320433 
  6.45552    15822.393    15740.4254   15740.29892 0.00006320157 
  6.45961    15785.741    15736.72793  15736.59714 0.00006334831 
  6.46371    15833.183    15733.04767  15732.91227 0.00006315849 
  6.46780    15788.101    15729.38471  15729.24437 0.00006333884 
  6.47190    15766.566    15725.73914  15725.59353 0.00006342535 
  6.47599    15756.2      15722.11107  15721.95979 0.00006346708 
  6.48009    15774.362    15718.50059  15718.34323 0.00006339401 
  6.48418    15758.746    15714.90782  15714.74392 0.00006345683 
  6.48828    15757.045    15711.33286  15711.16192 0.00006346368 
  6.49237    15754.797    15707.77583  15707.5973  0.00006347273 
  6.49647    15755.933    15704.23685  15704.05013 0.00006346816 
  6.50056    15767.763    15700.71607  15700.52048 0.00006342054 
  6.50466    15765.01     15697.21361  15697.00842 0.00006343161 
  6.50875    15701.025    15693.72964  15693.51401 0.00006369011 
  6.51285    15735.566    15690.26431  15690.03732 0.0000635503 
  6.51694    15701.102    15686.81781  15686.57843 0.0000636898 
  6.52104    15682.168    15683.39033  15683.13741 0.00006376669 
  6.52514    15669.458    15679.98209  15679.71432 0.00006381842 
  6.52923    15725.999    15676.59332  15676.30923 0.00006358896 
  6.53333    15725.012    15673.22429  15672.92222 0.00006359296 
  6.53742    15662.428    15669.87532  15669.55336 0.00006384706 
  6.54152    15706.704    15666.54672  15666.20272 0.00006366708 
  6.54561    15704.29     15663.23891  15662.87036 0.00006367687 
  6.54971    15659.478    15659.95234  15659.55637 0.00006385909 
  6.55380    15676.955    15656.68753  15656.26081 0.0000637879 
  6.55790    15658.165    15653.44511  15652.98376 0.00006386444 
  6.56199    15617.167    15650.22583  15649.72528 0.0000640321 
  6.56609    15649.639    15647.03058  15646.48546 0.00006389924 
  6.57019    15634.293    15643.86044  15643.26436 0.00006396196 
  6.57428    15641.537    15640.71679  15640.06205 0.00006393234 
  6.57838    15616.938    15637.60136  15636.87862 0.00006403304 
  6.58247    15627.269    15634.51649  15633.71412 0.00006399071 
  6.58657    15620.125    15631.46554  15630.56864 0.00006401997 
  6.59066    15618.46     15628.45366  15627.44225 0.0000640268 
  6.59476    15627.549    15625.48916  15624.33502 0.00006398956 
  6.59885    15621.912    15622.58589  15621.24703 0.00006401265 
  6.60295    15647.467    15619.76658  15618.17835 0.00006390811 
  6.60704    15647.072    15617.06719  15615.12904 0.00006390972 
  6.61114    15576.125    15614.5408   15612.0992  0.00006420082 
  6.61524    15609.21     15612.25952  15609.08888 0.00006406474 
  6.61933    15589.7      15610.31041  15606.09817 0.00006414492 
  6.62343    15562.832    15608.78299  15603.12713 0.00006425566 
  6.62752    15534.083    15607.74822  15600.17585 0.00006437458 
  6.63162    15554.515    15607.22848  15597.24439 0.00006429001 
  6.63571    15596.482    15607.16189  15594.33283 0.00006411702 
  6.63981    15535.537    15607.35813  15591.44125 0.00006436855 
  6.64390    15590.104    15607.44391  15588.56971 0.00006414325 
  6.64800    15545.409    15606.83935  15585.71829 0.00006432767 
  6.65210    15532.759    15604.90531  15582.88707 0.00006438006 
  6.65619    15521.707    15601.32782  15580.07612 0.0000644259 
  6.66029    15540.245    15596.37765  15577.28551 0.00006434905 
  6.66438    15553.355    15590.6847   15574.51531 0.00006429481 
  6.66848    15510.017    15584.84252  15571.76561 0.00006447446 
  6.67257    15543.511    15579.24141  15569.03647 0.00006433553 
  6.67667    15535.041    15574.08422  15566.32797 0.00006437061 
  6.68077    15508.96     15569.4421   15563.64018 0.00006447886 
  6.68486    15521.086    15565.29794  15560.97317 0.00006442848 
  6.68896    15495.205    15561.58371  15558.32701 0.00006453609 
  6.69305    15529.324    15558.21082  15555.70179 0.0000643943 
  6.69715    15508.696    15555.09175  15553.09758 0.00006447995 
  6.70124    15492.248    15552.15361  15550.51443 0.00006454841 
  6.70534    15485.499    15549.34267  15547.95244 0.00006457654 
  6.70944    15513.588    15546.62284  15545.41167 0.00006445962 
  6.71353    15469.358    15543.972    15542.89219 0.00006464392 
  6.71763    15483.927    15541.37761  15540.39407 0.0000645831 
  6.72172    15456.102    15538.8329   15537.91739 0.00006469937 
  6.72582    15477.806    15536.33414  15535.46223 0.00006460864 
  6.72991    15482.488    15533.87855  15533.02864 0.0000645891 
  6.73401    15466.856    15531.46284  15530.6167  0.00006465438 
  6.73811    15486.379    15529.08189  15528.22649 0.00006457287 
  6.74220    15453.262    15526.72751  15525.85807 0.00006471126 
  6.74630    15464.818    15524.38764  15523.51152 0.0000646629 
  6.75039    15482.185    15522.0488   15521.1869  0.00006459037 
  6.75449    15470.222    15519.70323  15518.88429 0.00006464031 
  6.75859    15486.951    15517.35472  15516.60375 0.00006457049 
  6.76268    15475.685    15515.01497  15514.34536 0.0000646175 
  6.76678    15451.576    15512.69561  15512.10918 0.00006471832 
  6.77087    15462.171    15510.40448  15509.89528 0.00006467397 
  6.77497    15423.307    15508.14568  15507.70374 0.00006483694 
  6.77907    15472.222    15505.92065  15505.53462 0.00006463196 
  6.78316    15444.454    15503.72907  15503.38798 0.00006474816 
  6.78726    15440.457    15501.56957  15501.2639  0.00006476492 
  6.79135    15418.143    15499.44034  15499.16245 0.00006485865 
  6.79545    15424.335    15497.33958  15497.08368 0.00006483262 
  6.79954    15435.512    15495.26577  15495.02768 0.00006478567 
  6.80364    15446.684    15493.21777  15492.99449 0.00006473881 
  6.80774    15429.67     15491.19479  15490.9842  0.0000648102 
  6.81183    15382.277    15489.19634  15488.99686 0.00006500988 
  6.81593    15433.331    15487.22213  15487.03254 0.00006479483 
  6.82002    15434.344    15485.27197  15485.09131 0.00006479057 
  6.82412    15405.549    15483.34577  15483.17323 0.00006491168 
  6.82822    15400.868    15481.44349  15481.27837 0.00006493141 
  6.83231    15421.023    15479.5651   15479.40678 0.00006484654 
  6.83641    15434.547    15477.71059  15477.55853 0.00006478972 
  6.84050    15393.401    15475.87997  15475.73368 0.0000649629 
  6.84460    15429.201    15474.07325  15473.9323  0.00006481217 
  6.84870    15440.375    15472.29044  15472.15445 0.00006476527 
  6.85279    15402.293    15470.53158  15470.40019 0.0000649254 
  6.85689    15379.545    15468.7967   15468.66958 0.00006502143 
  6.86098    15407.341    15467.08581  15466.96268 0.00006490413 
  6.86508    15438.538    15465.39897  15465.27955 0.00006477297 
  6.86918    15401.051    15463.73621  15463.62025 0.00006493063 
  6.87327    15454.019    15462.09757  15461.98484 0.00006470809 
  6.87737    15434.432    15460.48308  15460.37338 0.0000647902 
  6.88147    15425.597    15458.8928   15458.78592 0.00006482731 
  6.88556    15406.342    15457.32676  15457.22253 0.00006490833 
  6.88966    15418.67     15455.78294  15455.68325 0.00006485644 
  6.89375    15415.268    15454.26554  15454.16816 0.00006487075 
  6.89785    15361.845    15452.77251  15452.67729 0.00006509635 
  6.90195    15362.301    15451.30391  15451.21071 0.00006509442 
  6.90604    15377.587    15449.85978  15449.76848 0.00006502971 
  6.91014    15418.226    15448.44018  15448.35064 0.0000648583 
  6.91423    15383.123    15447.04514  15446.95725 0.00006500631 
  6.91833    15410.977    15445.67472  15445.58836 0.00006488881 
  6.92243    15362.945    15444.32896  15444.24403 0.00006509169 
  6.92652    15385.094    15443.00804  15442.92431 0.00006499798 
  6.93062    15393.898    15441.71174  15441.62924 0.0000649608 
  6.93472    15376.197    15440.44025  15440.35888 0.00006503559 
  6.93881    15366.476    15439.1936   15439.11328 0.00006507673 
  6.94291    15403.184    15437.97185  15437.89249 0.00006492164 
  6.94700    15385.533    15436.77504  15436.69656 0.00006499612 
  6.95110    15382.692    15435.60321  15435.52553 0.00006500813 
  6.95520    15375.163    15434.45642  15434.37945 0.00006503996 
  6.95929    15376.032    15433.3347   15433.25837 0.00006503629 
  6.96339    15367.103    15432.2381   15432.16234 0.00006507407 
  6.96749    15362.864    15431.16667  15431.09139 0.00006509203 
  6.97158    15335.063    15430.12045  15430.04558 0.00006521004 
  6.97568    15380.761    15429.09948  15429.02495 0.00006501629 
  6.97977    15369.819    15428.10381  15428.02955 0.00006506257 
  6.98387    15353.927    15427.13348  15427.0594  0.00006512992 
  6.98797    15371.414    15426.18852  15426.11457 0.00006505582 
  6.99206    15422.732    15425.26899  15425.19508 0.00006483936 
  6.99616    15392.723    15424.37493  15424.30098 0.00006496576 
  7.00026    15355.83     15423.50636  15423.43231 0.00006512185 
  7.00435    15393.495    15422.66335  15422.5891  0.00006496251 
  7.00845    15399.219    15421.84592  15421.7714  0.00006493836 
  7.01255    15396.002    15421.05412  15420.97925 0.00006495193 
  7.01664    15372.458    15420.28798  15420.21267 0.00006505141 
  7.02074    15358.442    15419.54755  15419.47171 0.00006511077 
  7.02483    15384.066    15418.83286  15418.7564  0.00006500232 
  7.02893    15380.889    15418.14396  15418.06678 0.00006501575 
  7.03303    15392.08     15417.48088  15417.40288 0.00006496848 
  7.03712    15395.068    15416.84365  15416.76473 0.00006495587 
  7.04122    15379.795    15416.23233  15416.15236 0.00006502037 
  7.04532    15371.081    15415.64694  15415.56581 0.00006505723 
  7.04941    15371.582    15415.08753  15415.0051  0.00006505511 
  7.05351    15345.476    15414.55414  15414.47027 0.00006516579 
  7.05761    15355.275    15414.0468   15413.96135 0.0000651242 
  7.06170    15337.344    15413.56555  15413.47836 0.00006520034 
  7.06580    15383.934    15413.11044  15413.02133 0.00006500288 
  7.06990    15369.363    15412.6815   15412.59028 0.00006506451 
  7.07399    15387.634    15412.27878  15412.18525 0.00006498725 
  7.07809    15388.777    15411.90232  15411.80625 0.00006498242 
  7.08219    15369.443    15411.55218  15411.45332 0.00006506417 
  7.08628    15403.994    15411.22838  15411.12646 0.00006491823 
  7.09038    15341.031    15410.93117  15410.82572 0.00006518467 
  7.09448    15407.125    15410.66025  15410.5511  0.00006490504 
  7.09857    15377.484    15410.41584  15410.30263 0.00006503014 
  7.10267    15379.022    15410.19802  15410.08032 0.00006502364 
  7.10677    15362.212    15410.00685  15409.88421 0.00006509479 
  7.11086    15353.211    15409.84241  15409.71429 0.00006513295 
  7.11496    15358.618    15409.70479  15409.57059 0.00006511002 
  7.11906    15332.882    15409.59408  15409.45313 0.00006521931 
  7.12315    15410.441    15409.51039  15409.36193 0.00006489107 
  7.12725    15394.271    15409.45387  15409.29698 0.00006495923 
  7.13135    15366.901    15409.42465  15409.25832 0.00006507493 
  7.13544    15372.719    15409.42291  15409.24594 0.0000650503 
  7.13954    15408.645    15409.44888  15409.25987 0.00006489863 
  7.14364    15401.175    15409.5028   15409.30011 0.00006493011 
  7.14773    15373.785    15409.58499  15409.36667 0.00006504579 
  7.15183    15370.493    15409.69585  15409.45957 0.00006505972 
  7.15593    15370.354    15409.8359   15409.5788  0.00006506031 
  7.16002    15374.455    15410.00582  15409.72437 0.00006504296 
  7.16412    15412.892    15410.20663  15409.89629 0.00006488075 
  7.16822    15419.899    15410.4399   15410.09457 0.00006485127 
  7.17231    15387.408    15410.70817  15410.31921 0.0000649882 
  7.17641    15363.802    15411.01565  15410.57021 0.00006508806 
  7.18051    15390.752    15411.3692   15410.84757 0.00006497408 
  7.18460    15365.458    15411.77946  15411.1513  0.00006508104 
  7.18870    15374.723    15412.26197  15411.48139 0.00006504182 
  7.19280    15376.823    15412.83727  15411.83784 0.00006503294 
  7.19689    15403.466    15413.52978  15412.22065 0.00006492045 
  7.20099    15392.51     15414.36394  15412.62982 0.00006496666 
  7.20509    15372.757    15415.35805  15413.06534 0.00006505014 
  7.20918    15391.622    15416.51632  15413.5272  0.00006497041 
  7.21328    15367.275    15417.8185   15414.01541 0.00006507335 
  7.21738    15377.225    15419.20755  15414.52995 0.00006503124 
  7.22147    15387.189    15420.57469  15415.07082 0.00006498913 
  7.22557    15379.951    15421.75444  15415.63801 0.00006501971 
  7.22967    15380.398    15422.57166  15416.2315  0.00006501782 
  7.23376    15399.967    15422.95009  15416.85128 0.0000649352 
  7.23786    15410.764    15422.97568  15417.49734 0.00006488971 
  7.24196    15412.568    15422.82584  15418.16968 0.00006488211 
  7.24606    15404.075    15422.66333  15418.86826 0.00006491789 
  7.25015    15401.353    15422.59377  15419.59309 0.00006492936 
  7.25425    15375.215    15422.67181  15420.34414 0.00006503974 
  7.25835    15427.444    15422.91642  15421.12139 0.00006481955 
  7.26244    15439.829    15423.32338  15421.92482 0.00006476756 
  7.26654    15422.096    15423.87543  15422.75442 0.00006484203 
  7.27064    15428.236    15424.55074  15423.61017 0.00006481622 
  7.27473    15383.799    15425.32963  15424.49204 0.00006500345 
  7.27883    15413.613    15426.19806  15425.4     0.00006487772 
  7.28293    15421.167    15427.14973  15426.33404 0.00006484594 
  7.28703    15414.702    15428.18488  15427.29414 0.00006487313 
  7.29112    15398.04     15429.30793  15428.28025 0.00006494333 
  7.29522    15413.61     15430.52375  15429.29236 0.00006487773 
  7.29932    15384.063    15431.83325  15430.33044 0.00006500233 
  7.30341    15385.371    15433.22837  15431.39445 0.00006499681 
  7.30751    15420.41     15434.68647  15432.48437 0.00006484912 
  7.31161    15428.65     15436.16312  15433.60017 0.00006481448 
  7.31570    15411.236    15437.58833  15434.74181 0.00006488772 
  7.31980    15432.046    15438.8809   15435.90926 0.00006480022 
  7.32390    15443.382    15439.99355  15437.10248 0.00006475266 
  7.32800    15383.669    15440.95043  15438.32144 0.000065004 
  7.33209    15428.619    15441.82672  15439.56609 0.00006481461 
  7.33619    15434.591    15442.69879  15440.83641 0.00006478954 
  7.34029    15426.715    15443.61888  15442.13235 0.00006482261 
  7.34438    15458.906    15444.61529  15443.45387 0.00006468763 
  7.34848    15412.946    15445.69883  15444.80092 0.00006488052 
  7.35258    15429.875    15446.86884  15446.17347 0.00006480934 
  7.35668    15435.683    15448.11775  15447.57148 0.00006478495 
  7.36077    15442.572    15449.43472  15448.99488 0.00006475605 
  7.36487    15442.687    15450.80866  15450.44365 0.00006475557 
  7.36897    15434.988    15452.22999  15451.91773 0.00006478787 
  7.37306    15449.933    15453.69137  15453.41707 0.0000647252 
  7.37716    15427.142    15455.18765  15454.94163 0.00006482082 
  7.38126    15422.854    15456.71548  15456.49135 0.00006483884 
  7.38536    15470.234    15458.27277  15458.06617 0.00006464026 
  7.38945    15468.943    15459.85822  15459.66605 0.00006464566 
  7.39355    15456.072    15461.47104  15461.29094 0.00006469949 
  7.39765    15427.312    15463.11067  15462.94077 0.00006482011 
  7.40175    15466.383    15464.77675  15464.61549 0.00006465636 
  7.40584    15486.054    15466.46899  15466.31504 0.00006457423 
  7.40994    15479.712    15468.18717  15468.03936 0.00006460069 
  7.41404    15488.803    15469.93112  15469.78839 0.00006456277 
  7.41813    15459        15471.70072  15471.56208 0.00006468724 
  7.42223    15471.374    15473.49589  15473.36035 0.0000646355 
  7.42633    15496.07     15475.31664  15475.18314 0.00006453249 
  7.43043    15446.045    15477.16305  15477.0304  0.00006474149 
  7.43452    15469.124    15479.0354   15478.90204 0.0000646449 
  7.43862    15467.048    15480.93418  15480.79801 0.00006465358 
  7.44272    15460.094    15482.86015  15482.71824 0.00006468266 
  7.44682    15488.468    15484.81443  15484.66265 0.00006456416 
  7.45091    15479.22     15486.79837  15486.63118 0.00006460274 
  7.45501    15482.614    15488.81339  15488.62375 0.00006458858 
  7.45911    15492.657    15490.86063  15490.64029 0.00006454671 
  7.46321    15486.54     15492.94045  15492.68073 0.0000645722 
  7.46730    15491.171    15495.0519   15494.74499 0.0000645529 
  7.47140    15475.175    15497.19193  15496.83299 0.00006461962 
  7.47550    15513.055    15499.35451  15498.94465 0.00006446184 
  7.47960    15440.543    15501.53006  15501.0799  0.00006476456 
  7.48369    15476.604    15503.70738  15503.23866 0.00006461366 
  7.48779    15490.265    15505.87978  15505.42084 0.00006455667 
  7.49189    15511.092    15508.05033  15507.62637 0.00006446999 
  7.49599    15512.883    15510.22922  15509.85514 0.00006446255 
  7.50008    15505.66     15512.42692  15512.1071  0.00006449258 
  7.50418    15521.912    15514.65065  15514.38213 0.00006442505 
  7.50828    15473.733    15516.90426  15516.68017 0.00006462565 
  7.51238    15529.926    15519.18923  15519.00111 0.00006439181 
  7.51647    15512.257    15521.50545  15521.34488 0.00006446515 
  7.52057    15500.389    15523.85185  15523.71137 0.00006451451 
  7.52467    15522.059    15526.22679  15526.1005  0.00006442444 
  7.52877    15516.625    15528.62871  15528.51217 0.000064447 
  7.53286    15549.74     15531.05621  15530.94629 0.00006430976 
  7.53696    15548.766    15533.50818  15533.40276 0.00006431379 
  7.54106    15533.651    15535.98381  15535.88148 0.00006437637 
  7.54516    15534.808    15538.48272  15538.38236 0.00006437157 
  7.54925    15533.856    15541.00418  15540.9053  0.00006437552 
  7.55335    15574.429    15543.5481   15543.45019 0.00006420781 
  7.55745    15550.156    15546.11426  15546.01694 0.00006430804 
  7.56155    15544.036    15548.70251  15548.60544 0.00006433336 
  7.56564    15538.978    15551.31269  15551.21559 0.0000643543 
  7.56974    15546.405    15553.94466  15553.84727 0.00006432355 
  7.57384    15549.019    15556.59831  15556.5004  0.00006431274 
  7.57794    15548.857    15559.27351  15559.17485 0.00006431341 
  7.58203    15550.505    15561.97014  15561.87051 0.00006430659 
  7.58613    15559.201    15564.68808  15564.58729 0.00006427065 
  7.59023    15586.039    15567.42722  15567.32506 0.00006415998 
  7.59433    15559.325    15570.18744  15570.08371 0.00006427014 
  7.59843    15525.762    15572.96864  15572.86314 0.00006440908 
  7.60252    15550.21     15575.77069  15575.66322 0.00006430781 
  7.60662    15645.094    15578.5935   15578.48384 0.0000639178 
  7.61072    15571.131    15581.43695  15581.32488 0.00006422141 
  7.61482    15600.021    15584.30093  15584.18622 0.00006410248 
  7.61891    15590.344    15587.18533  15587.06775 0.00006414227 
  7.62301    15603.285    15590.09005  15589.96933 0.00006408907 
  7.62711    15600.961    15593.01498  15592.89086 0.00006409862 
  7.63121    15621.798    15595.96002  15595.83221 0.00006401312 
  7.63531    15629.432    15598.92506  15598.79325 0.00006398185 
  7.63940    15605.403    15601.91     15601.77385 0.00006408037 
  7.64350    15647.622    15604.91474  15604.77389 0.00006390747 
  7.64760    15622.16     15607.93918  15607.79325 0.00006401163 
  7.65170    15633.24     15610.98324  15610.83179 0.00006396627 
  7.65579    15595.588    15614.04681  15613.88938 0.0000641207 
  7.65989    15651.205    15617.12997  15616.96589 0.00006389284 
  7.66399    15603.116    15620.23233  15620.06119 0.00006408976 
  7.66809    15602.757    15623.35397  15623.17514 0.00006409124 
  7.67219    15603.158    15626.49481  15626.30762 0.00006408959 
  7.67628    15623.99     15629.65481  15629.45848 0.00006400414 
  7.68038    15626.118    15632.83391  15632.62758 0.00006399542 
  7.68448    15643.232    15636.03207  15635.81479 0.00006392541 
  7.68858    15632.632    15639.24927  15639.01997 0.00006396875 
  7.69268    15638.331    15642.48551  15642.24297 0.00006394544 
  7.69677    15643.789    15645.74081  15645.48366 0.00006392313 
  7.70087    15622.277    15649.01522  15648.7419  0.00006401116 
  7.70497    15675.557    15652.30895  15652.01753 0.00006379359 
  7.70907    15692.51     15655.62183  15655.31041 0.00006372467 
  7.71317    15664.082    15658.95416  15658.6204  0.00006384032 
  7.71726    15673.806    15662.30619  15661.94734 0.00006380071 
  7.72136    15673.397    15665.6782   15665.2911  0.00006380238 
  7.72546    15680.749    15669.07059  15668.65151 0.00006377246 
  7.72956    15688.025    15672.48387  15672.02843 0.00006374289 
  7.73366    15702.683    15675.91873  15675.42171 0.00006368338 
  7.73775    15663.516    15679.37604  15678.83119 0.00006384263 
  7.74185    15707.468    15682.85702  15682.25672 0.00006366398 
  7.74595    15696.23     15686.36337  15685.69814 0.00006370957 
  7.75005    15703.735    15689.89762  15689.1553  0.00006367912 
  7.75415    15672.525    15693.46376  15692.62803 0.00006380593 
  7.75824    15735.661    15697.06836  15696.11619 0.00006354992 
  7.76234    15702.603    15700.72229  15699.6196  0.00006368371 
  7.76644    15730.373    15704.44332  15703.13811 0.00006357128 
  7.77054    15699.429    15708.25911  15706.67155 0.00006369658 
  7.77464    15716.419    15712.21014  15710.21977 0.00006362773 
  7.77874    15726.818    15716.35034  15713.78259 0.00006358565 
  7.78283    15717.491    15720.74441  15717.35986 0.00006362339 
  7.78693    15680.474    15725.45826  15720.9514  0.00006377358 
  7.79103    15709.68     15730.54427  15724.55705 0.00006365502 
  7.79513    15725.211    15736.01902  15728.17664 0.00006359215 
  7.79923    15764.064    15741.83899  15731.80999 0.00006343542 
  7.80332    15746.541    15747.86643  15735.45695 0.00006350601 
  7.80742    15727.644    15753.83018  15739.11733 0.00006358231 
  7.81152    15748.688    15759.30195  15742.79096 0.00006349735 
  7.81562    15767.246    15763.79336  15746.47767 0.00006342262 
  7.81972    15762.578    15767.03178  15750.17728 0.0000634414 
  7.82382    15762.141    15769.17756  15753.88962 0.00006344316 
  7.82791    15738.944    15770.69147  15757.61451 0.00006353666 
  7.83201    15748.926    15772.03542  15761.35176 0.00006349639 
  7.83611    15793.599    15773.52514  15765.10121 0.00006331679 
  7.84021    15753.884    15775.33083  15768.86267 0.00006347641 
  7.84431    15802.882    15777.51852  15772.63596 0.0000632796 
  7.84841    15800.147    15780.08525  15776.4209  0.00006329055 
  7.85250    15769.698    15782.98578  15780.2173  0.00006341276 
  7.85660    15788.728    15786.15587  15784.02497 0.00006333632 
  7.86070    15777.935    15789.52899  15787.84374 0.00006337965 
  7.86480    15838.315    15793.04726  15791.67342 0.00006313803 
  7.86890    15786.22     15796.66607  15795.51381 0.00006334639 
  7.87300    15802.303    15800.35405  15799.36473 0.00006328192 
  7.87709    15837.811    15804.09063  15803.22599 0.00006314004 
  7.88119    15815.135    15807.86294  15807.0974  0.00006323057 
  7.88529    15850.73     15811.66309  15810.97877 0.00006308858 
  7.88939    15833.111    15815.48614  15814.8699  0.00006315878 
  7.89349    15822.486    15819.329    15818.7706  0.00006320119 
  7.89759    15854.141    15823.18919  15822.68068 0.000063075 
  7.90169    15865.277    15827.06516  15826.59994 0.00006303073 
  7.90578    15839.494    15830.95559  15830.52818 0.00006313333 
  7.90988    15829.791    15834.8594   15834.4652  0.00006317203 
  7.91398    15854.461    15838.77569  15838.41082 0.00006307373 
  7.91808    15862.914    15842.70368  15842.36482 0.00006304012 
  7.92218    15849.858    15846.6427   15846.32701 0.00006309205 
  7.92628    15860.885    15850.59216  15850.29719 0.00006304818 
  7.93037    15868.132    15854.55151  15854.27515 0.00006301939 
  7.93447    15869.257    15858.5203   15858.26069 0.00006301492 
  7.93857    15903.54     15862.49807  15862.2536  0.00006287908 
  7.94267    15864.562    15866.48443  15866.25369 0.00006303357 
  7.94677    15900.882    15870.47901  15870.26075 0.00006288959 
  7.95087    15902.292    15874.48144  15874.27456 0.00006288402 
  7.95497    15909.158    15878.49141  15878.29492 0.00006285688 
  7.95907    15899.535    15882.5086   15882.32162 0.00006289492 
  7.96316    15926.598    15886.5327   15886.35446 0.00006278805 
  7.96726    15941.502    15890.56342  15890.39321 0.00006272935 
  7.97136    15926.233    15894.60049  15894.43768 0.00006278949 
  7.97546    15907.734    15898.64362  15898.48764 0.0000628625 
  7.97956    15947.978    15902.69255  15902.54289 0.00006270387 
  7.98366    15923.501    15906.74702  15906.60321 0.00006280026 
  7.98776    15944.693    15910.80676  15910.66838 0.00006271679 
  7.99185    15939.908    15914.87154  15914.7382  0.00006273562 
  7.99595    15956.79     15918.94109  15918.81244 0.00006266925 
  8.00005    15934.769    15923.01517  15922.89088 0.00006275585 
  8.00415    15938.185    15927.09353  15926.97331 0.0000627424 
  8.00825    15925.933    15931.17594  15931.05951 0.00006279067 
  8.01235    15961.096    15935.26215  15935.14926 0.00006265234 
  8.01645    15971.873    15939.35191  15939.24234 0.00006261006 
  8.02055    15970.13     15943.445    15943.33852 0.0000626169 
  8.02464    15963.696    15947.54118  15947.43758 0.00006264214 
  8.02874    15996.687    15951.6402   15951.53931 0.00006251294 
  8.03284    15948.84     15955.74182  15955.64348 0.00006270048 
  8.03694    15979.259    15959.84583  15959.74985 0.00006258112 
  8.04104    16002.045    15963.95197  15963.85822 0.00006249201 
  8.04514    15972.702    15968.06001  15967.96834 0.00006260682 
  8.04924    15979.69     15972.16972  15972.08    0.00006257944 
  8.05334    16005.933    15976.28086  15976.19296 0.00006247683 
  8.05743    16023.247    15980.39319  15980.307   0.00006240932 
  8.06153    16019.414    15984.50649  15984.42189 0.00006242426 
  8.06563    15997.262    15988.6205   15988.5374  0.0000625107 
  8.06973    16014.491    15992.73501  15992.65329 0.00006244345 
  8.07383    16046.729    15996.84978  15996.76934 0.000062318 
  8.07793    16044.632    16000.96455  16000.88531 0.00006232614 
  8.08203    16037.09     16005.0791   16005.00098 0.00006235545 
  8.08613    16054.451    16009.19319  16009.1161  0.00006228802 
  8.09023    16093.869    16013.30659  16013.23045 0.00006213546 
  8.09432    16032.56     16017.41905  16017.34378 0.00006237307 
  8.09842    16021.893    16021.53034  16021.45587 0.0000624146 
  8.10252    16041.11     16025.64022  16025.56647 0.00006233983 
  8.10662    16045.48     16029.74845  16029.67535 0.00006232285 
  8.11072    16100.975    16033.8548   16033.78228 0.00006210804 
  8.11482    16037.15     16037.95901  16037.88701 0.00006235522 
  8.11892    16080.044    16042.06086  16041.9893  0.00006218888 
  8.12302    16112.654    16046.1601   16046.08892 0.00006206302 
  8.12712    16057.933    16050.2565   16050.18563 0.00006227452 
  8.13122    16103.378    16054.34981  16054.27918 0.00006209877 
  8.13532    16088.093    16058.43978  16058.36933 0.00006215777 
  8.13941    16107.827    16062.52619  16062.45584 0.00006208162 
  8.14351    16077.569    16066.60879  16066.53848 0.00006219846 
  8.14761    16103.333    16070.68733  16070.61699 0.00006209895 
  8.15171    16075.567    16074.76157  16074.69113 0.0000622062 
  8.15581    16139.666    16078.83128  16078.76066 0.00006195915 
  8.15991    16131.177    16082.89621  16082.82533 0.00006199176 
  8.16401    16129.778    16086.95612  16086.8849  0.00006199713 
  8.16811    16109.022    16091.01076  16090.93913 0.00006207701 
  8.17221    16112.221    16095.0599   16094.98776 0.00006206469 
  8.17631    16106.555    16099.10328  16099.03054 0.00006208652 
  8.18041    16110.18     16103.14068  16103.06724 0.00006207255 
  8.18450    16133.35     16107.17184  16107.0976  0.00006198341 
  8.18860    16153.42     16111.19654  16111.12138 0.0000619064 
  8.19270    16156.604    16115.21451  16115.13833 0.0000618942 
  8.19680    16155.354    16119.22554  16119.14819 0.00006189898 
  8.20090    16145.627    16123.22938  16123.15071 0.00006193628 
  8.20500    16163.604    16127.22578  16127.14565 0.00006186739 
  8.20910    16193.816    16131.21453  16131.13276 0.00006175197 
  8.21320    16171.777    16135.19537  16135.11179 0.00006183612 
  8.21730    16174.601    16139.16809  16139.08247 0.00006182533 
  8.22140    16136.596    16143.13246  16143.04457 0.00006197094 
  8.22550    16152.725    16147.08824  16146.99782 0.00006190906 
  8.22960    16178.238    16151.03522  16150.94198 0.00006181143 
  8.23370    16213.565    16154.97318  16154.87679 0.00006167675 
  8.23779    16184.977    16158.90193  16158.80199 0.00006178569 
  8.24189    16192.892    16162.82125  16162.71734 0.00006175549 
  8.24599    16215.197    16166.73075  16166.62258 0.00006167054 
  8.25009    16221.278    16170.63068  16170.51746 0.00006164742 
  8.25419    16231.095    16174.52066  16174.40171 0.00006161014 
  8.25829    16199.672    16178.40056  16178.27508 0.00006172964 
  8.26239    16205.116    16182.27027  16182.13733 0.00006170891 
  8.26649    16177.931    16186.12972  16185.98818 0.0000618126 
  8.27059    16198.682    16189.9789   16189.82739 0.00006173342 
  8.27469    16261.036    16193.81789  16193.6547  0.0000614967 
  8.27879    16225.769    16197.64695  16197.46984 0.00006163036 
  8.28289    16244.953    16201.46657  16201.27257 0.00006155758 
  8.28699    16235.869    16205.27776  16205.06263 0.00006159202 
  8.29109    16205.815    16209.08231  16208.83975 0.00006170625 
  8.29519    16233.021    16212.88326  16212.60368 0.00006160283 
  8.29929    16249.074    16216.68535  16216.35416 0.00006154197 
  8.30339    16266.755    16220.4955   16220.09093 0.00006147508 
  8.30748    16249.818    16224.32274  16223.81373 0.00006153915 
  8.31158    16264.979    16228.17759  16227.52231 0.00006148179 
  8.31568    16258.054    16232.07045  16231.2164  0.00006150798 
  8.31978    16290.756    16236.00881  16234.89574 0.00006138451 
  8.32388    16245.017    16239.99363  16238.56008 0.00006155734 
  8.32798    16286.685    16244.01541  16242.20915 0.00006139985 
  8.33208    16272.96     16248.04811  16245.84269 0.00006145164 
  8.33618    16296.628    16252.04255  16249.46045 0.00006136239 
  8.34028    16304.444    16255.92477  16253.06216 0.00006133297 
  8.34438    16304.15     16259.61587  16256.64756 0.00006133408 
  8.34848    16306.836    16263.07983  16260.21639 0.00006132397 
  8.35258    16267.855    16266.3525   16263.76839 0.00006147092 
  8.35668    16309.201    16269.51211  16267.3033  0.00006131508 
  8.36078    16342.733    16272.63226  16270.82086 0.00006118928 
  8.36488    16299.754    16275.76144  16274.3208  0.00006135062 
  8.36898    16290.145    16278.92501  16277.80287 0.00006138681 
  8.37308    16296.243    16282.13212  16281.2668  0.00006136384 
  8.37718    16322.298    16285.38105  16284.71234 0.00006126588 
  8.38128    16299.655    16288.66384  16288.13921 0.00006135099 
  8.38538    16334.181    16291.96962  16291.54716 0.00006122131 
  8.38948    16321.573    16295.28736  16294.93593 0.0000612686 
  8.39358    16345.707    16298.60752  16298.30526 0.00006117814 
  8.39768    16324.791    16301.92271  16301.65488 0.00006125653 
  8.40178    16358.618    16305.2277   16304.98452 0.00006112986 
  8.40588    16329.149    16308.51898  16308.29394 0.00006124018 
  8.40998    16333.814    16311.79428  16311.58287 0.00006122269 
  8.41408    16323.711    16315.05217  16314.85104 0.00006126058 
  8.41818    16327.695    16318.29168  16318.0982  0.00006124563 
  8.42228    16366.05     16321.51217  16321.32409 0.0000611021 
  8.42638    16353.635    16324.71323  16324.52843 0.00006114848 
  8.43047    16360.349    16327.89464  16327.71097 0.00006112339 
  8.43457    16349.685    16331.05643  16330.87146 0.00006116326 
  8.43867    16369.093    16334.19896  16334.00962 0.00006109074 
  8.44277    16389.491    16337.32304  16337.1252  0.00006101471 
  8.44687    16378.778    16340.43     16340.21793 0.00006105462 
  8.45097    16390.587    16343.52177  16343.28756 0.00006101063 
  8.45507    16407.263    16346.60069  16346.33382 0.00006094862 
  8.45917    16369.138    16349.66918  16349.35645 0.00006109057 
  8.46327    16354.564    16352.72909  16352.3552  0.00006114501 
  8.46737    16364.852    16355.78088  16355.3298  0.00006110657 
  8.47147    16363.573    16358.82247  16358.27999 0.00006111135 
  8.47557    16370.468    16361.84806  16361.20552 0.00006108561 
  8.47967    16381.817    16364.84633  16364.10611 0.00006104329 
  8.48377    16379.272    16367.79948  16366.98152 0.00006105277 
  8.48787    16364.04     16370.68678  16369.83149 0.0000611096 
  8.49197    16375.803    16373.49574  16372.65574 0.00006106571 
  8.49607    16384.883    16376.23159  16375.45404 0.00006103187 
  8.50017    16401.014    16378.91276  16378.22611 0.00006097184 
  8.50427    16399.824    16381.55861  16380.9717  0.00006097626 
  8.50837    16378.728    16384.18259  16383.69055 0.0000610548 
  8.51247    16400.492    16386.79199  16386.3824  0.00006097378 
  8.51657    16386.16     16389.38966  16389.047   0.00006102711 
  8.52067    16379.848    16391.97549  16391.68409 0.00006105063 
  8.52477    16390.181    16394.54754  16394.29341 0.00006101214 
  8.52887    16391.999    16397.10298  16396.8747  0.00006100537 
  8.53297    16435.453    16399.63881  16399.42772 0.00006084408 
  8.53707    16404.899    16402.15231  16401.95219 0.0000609574 
  8.54117    16396.73     16404.64132  16404.44788 0.00006098777 
  8.54527    16430.303    16407.10423  16406.91452 0.00006086315 
  8.54937    16422.501    16409.53986  16409.35185 0.00006089207 
  8.55347    16446.223    16411.94741  16411.75964 0.00006080423 
  8.55757    16439.037    16414.32628  16414.13761 0.00006083081 
  8.56167    16438.048    16416.67603  16416.48552 0.00006083447 
  8.56577    16438.176    16418.99628  16418.80311 0.000060834 
  8.56988    16412.111    16421.28689  16421.09013 0.00006093061 
  8.57398    16430.173    16423.54724  16423.34634 0.00006086363 
  8.57808    16461.395    16425.77723  16425.57147 0.00006074819 
  8.58218    16418.533    16427.9766   16427.76528 0.00006090678 
  8.58628    16447.722    16430.14513  16429.92751 0.00006079869 
  8.59038    16453.089    16432.28258  16432.05792 0.00006077886 
  8.59448    16411.747    16434.38875  16434.15626 0.00006093197 
  8.59858    16432.227    16436.46343  16436.22228 0.00006085602 
  8.60268    16437.349    16438.50644  16438.25572 0.00006083706 
  8.60678    16432.958    16440.51762  16440.25635 0.00006085332 
  8.61088    16413.08     16442.49679  16442.22391 0.00006092702 
  8.61498    16462.698    16444.44382  16444.15816 0.00006074338 
  8.61908    16460.035    16446.35859  16446.05885 0.00006075321 
  8.62318    16464.026    16448.24101  16447.92574 0.00006073849 
  8.62728    16459.675    16450.091    16449.75857 0.00006075454 
  8.63138    16453.209    16451.90854  16451.55711 0.00006077842 
  8.63548    16470.125    16453.69362  16453.32112 0.00006071599 
  8.63958    16443.04     16455.44631  16455.05034 0.000060816 
  8.64368    16433.186    16457.1667   16456.74455 0.00006085247 
  8.64778    16433.403    16458.85499  16458.40348 0.00006085167 
  8.65188    16445.259    16460.51147  16460.02692 0.0000608078 
  8.65598    16441.99     16462.13654  16461.6146  0.00006081989 
  8.66008    16443.525    16463.73078  16463.1663  0.00006081421 
  8.66418    16472.274    16465.29504  16464.68178 0.00006070807 
  8.66828    16476.309    16466.83058  16466.16079 0.00006069321 
  8.67238    16477.442    16468.33938  16467.60311 0.00006068903 
  8.67648    16477.472    16469.82465  16469.00849 0.00006068892 
  8.68058    16479.118    16471.29162  16470.37669 0.00006068286 
  8.68469    16487.117    16472.74891  16471.70749 0.00006065342 
  8.68879    16486.404    16474.20983  16473.00064 0.00006065604 
  8.69289    16456.96     16475.69468  16474.25592 0.00006076456 
  8.69699    16448.002    16477.23095  16475.47309 0.00006079766 
  8.70109    16457.496    16478.85301  16476.65192 0.00006076259 
  8.70519    16456.86     16480.59862  16477.79218 0.00006076493 
  8.70929    16498.58     16482.50188  16478.89364 0.00006061128 
  8.71339    16479.827    16484.5838   16479.95607 0.00006068025 
  8.71749    16504.21     16486.83867  16480.97924 0.0000605906 
  8.72159    16467.023    16489.21913  16481.96292 0.00006072743 
  8.72569    16480.51     16491.6153   16482.90688 0.00006067773 
  8.72979    16464.606    16493.83515  16483.81091 0.00006073635 
  8.73389    16448.149    16495.61573  16484.67478 0.00006079711 
  8.73799    16507.378    16496.73272  16485.49825 0.00006057897 
  8.74209    16459.625    16497.16555  16486.28112 0.00006075473 
  8.74619    16480.829    16497.13083  16487.02315 0.00006067656 
  8.75029    16487.792    16496.9369   16487.72412 0.00006065093 
  8.75440    16475.008    16496.8406   16488.38383 0.000060698 
  8.75850    16491.88     16497.00702  16489.00203 0.0000606359 
  8.76260    16475.21     16497.51803  16489.57853 0.00006069725 
  8.76670    16505.961    16498.38711  16490.1131  0.00006058417 
  8.77080    16484.921    16499.56333  16490.60553 0.0000606615 
  8.77490    16464.165    16500.92848  16491.05559 0.00006073797 
  8.77900    16466.231    16502.30319  16491.46308 0.00006073035 
  8.78310    16477.582    16503.50408  16491.82779 0.00006068852 
  8.78720    16470.177    16504.45614  16492.14949 0.0000607158 
  8.79130    16474.086    16505.24297  16492.42799 0.00006070139 
  8.79540    16454.048    16506.00958  16492.66307 0.00006077532 
  8.79950    16479.32     16506.82309  16492.85452 0.00006068212 
  8.80360    16491.067    16507.59643  16493.00214 0.00006063889 
  8.80771    16456.673    16508.08236  16493.10572 0.00006076562 
  8.81181    16470.069    16507.96624  16493.16505 0.0000607162 
  8.81591    16494.686    16507.07277  16493.17993 0.00006062559 
  8.82001    16494.914    16505.51088  16493.15016 0.00006062475 
  8.82411    16462.61     16503.5771   16493.07554 0.00006074371 
  8.82821    16481.225    16501.56087  16492.95586 0.0000606751 
  8.83231    16470.846    16499.65299  16492.79093 0.00006071334 
  8.83641    16444.588    16497.95053  16492.58055 0.00006081028 
  8.84051    16471.486    16496.48517  16492.32452 0.00006071098 
  8.84461    16478.371    16495.24708  16492.02264 0.00006068561 
  8.84871    16446.518    16494.20034  16491.67473 0.00006080314 
  8.85282    16480.795    16493.29791  16491.28059 0.00006067668 
  8.85692    16476.877    16492.49211  16490.84002 0.00006069111 
  8.86102    16465.298    16491.74142  16490.35285 0.00006073379 
  8.86512    16472.401    16491.01348  16489.81887 0.0000607076 
  8.86922    16449.718    16490.28523  16489.2379  0.00006079132 
  8.87332    16473.806    16489.54115  16488.60975 0.00006070243 
  8.87742    16485.957    16488.77131  16487.93425 0.00006065769 
  8.88152    16474.231    16487.96941  16487.21119 0.00006070086 
  8.88562    16468.067    16487.13147  16486.44042 0.00006072358 
  8.88972    16469.278    16486.25476  16485.62173 0.00006071912 
  8.89383    16478.125    16485.33737  16484.75496 0.00006068652 
  8.89793    16478.146    16484.37784  16483.83992 0.00006068644 
  8.90203    16470.395    16483.37503  16482.87643 0.000060715 
  8.90613    16464.492    16482.32798  16481.86433 0.00006073677 
  8.91023    16460.874    16481.23586  16480.80344 0.00006075012 
  8.91433    16458.749    16480.09802  16479.69358 0.00006075796 
  8.91843    16473.153    16478.91382  16478.53458 0.00006070483 
  8.92253    16447.205    16477.68274  16477.32628 0.0000608006 
  8.92663    16443.466    16476.40432  16476.06851 0.00006081443 
  8.93074    16452.212    16475.07812  16474.7611  0.0000607821 
  8.93484    16453.289    16473.70377  16473.40388 0.00006077812 
  8.93894    16441.411    16472.2809   16471.99669 0.00006082203 
  8.94304    16417.471    16470.8092   16470.53937 0.00006091072 
  8.94714    16451.44     16469.28837  16469.03176 0.00006078495 
  8.95124    16452.622    16467.71812  16467.4737  0.00006078059 
  8.95534    16437.113    16466.0982   16465.86503 0.00006083793 
  8.95944    16425.26     16464.42834  16464.20559 0.00006088184 
  8.96355    16436.733    16462.70833  16462.49524 0.00006083934 
  8.96765    16420.693    16460.93794  16460.73381 0.00006089877 
  8.97175    16421.7      16459.11694  16458.92117 0.00006089504 
  8.97585    16408.231    16457.24514  16457.05715 0.00006094502 
  8.97995    16405.306    16455.32234  16455.14161 0.00006095589 
  8.98405    16412.616    16453.34834  16453.17441 0.00006092874 
  8.98815    16397.388    16451.32297  16451.15539 0.00006098532 
  8.99225    16442.373    16449.24604  16449.08443 0.00006081847 
  8.99636    16411.897    16447.11739  16446.96136 0.00006093141 
  9.00046    16406.367    16444.93684  16444.78607 0.00006095195 
  9.00456    16393.193    16442.70422  16442.5584  0.00006100093 
  9.00866    16410.485    16440.41939  16440.27822 0.00006093665 
  9.01276    16409.689    16438.08219  16437.9454  0.00006093961 
  9.01686    16377.368    16435.69246  16435.5598  0.00006105987 
  9.02096    16375.696    16433.25005  16433.1213  0.00006106611 
  9.02507    16417.129    16430.75482  16430.62976 0.00006091199 
  9.02917    16374.128    16428.20663  16428.08506 0.00006107195 
  9.03327    16381.738    16425.60533  16425.48706 0.00006104358 
  9.03737    16385.474    16422.9508   16422.83566 0.00006102967 
  9.04147    16390.267    16420.2429   16420.13072 0.00006101182 
  9.04557    16393.472    16417.4815   16417.37212 0.00006099989 
  9.04967    16404.242    16414.66635  16414.55975 0.00006095984 
  9.05378    16360.614    16411.79757  16411.69349 0.0000611224 
  9.05788    16391.651    16408.87491  16408.77322 0.00006100667 
  9.06198    16372.874    16405.89824  16405.79883 0.00006107663 
  9.06608    16372.218    16402.86747  16402.77021 0.00006107908 
  9.07018    16371.954    16399.78246  16399.68725 0.00006108006 
  9.07428    16344.776    16396.64311  16396.54985 0.00006118163 
  9.07839    16390.974    16393.4493   16393.35789 0.00006100919 
  9.08249    16379.221    16390.20093  16390.11127 0.00006105296 
  9.08659    16355.553    16386.89789  16386.8099  0.00006114131 
  9.09069    16325.127    16383.54008  16383.45367 0.00006125527 
  9.09479    16359.488    16380.12739  16380.04248 0.00006112661 
  9.09889    16359.627    16376.65972  16376.57624 0.00006112609 
  9.10300    16314.733    16373.13698  16373.05485 0.00006129429 
  9.10710    16328.686    16369.55908  16369.47822 0.00006124191 
  9.11120    16320.749    16365.92591  16365.84627 0.0000612717 
  9.11530    16325.531    16362.2374   16362.1589  0.00006125375 
  9.11940    16313.026    16358.49344  16358.41602 0.00006130071 
  9.12350    16325.544    16354.69395  16354.61756 0.0000612537 
  9.12761    16296.962    16350.83886  16350.76343 0.00006136113 
  9.13171    16330.185    16346.92807  16346.85355 0.00006123629 
  9.13581    16306.858    16342.96152  16342.88784 0.00006132389 
  9.13991    16305.475    16338.93911  16338.86623 0.00006132909 
  9.14401    16332.552    16334.86077  16334.78864 0.00006122742 
  9.14811    16243.672    16330.72644  16330.655   0.00006156243 
  9.15222    16288.755    16326.53604  16326.46524 0.00006139205 
  9.15632    16258.659    16322.2895   16322.21929 0.00006150569 
  9.16042    16287.914    16317.98676  16317.91708 0.00006139522 
  9.16452    16299.292    16313.62775  16313.55856 0.00006135236 
  9.16862    16267.771    16309.21241  16309.14367 0.00006147124 
  9.17273    16270.851    16304.74067  16304.67233 0.0000614596 
  9.17683    16271.074    16300.21249  16300.14449 0.00006145876 
  9.18093    16267.688    16295.62781  16295.56011 0.00006147155 
  9.18503    16205.307    16290.98657  16290.91912 0.00006170818 
  9.18913    16231.044    16286.28872  16286.22148 0.00006161033 
  9.19324    16267.561    16281.53421  16281.46713 0.00006147203 
  9.19734    16210.431    16276.72301  16276.65603 0.00006168867 
  9.20144    16249.554    16271.85506  16271.78813 0.00006154015 
  9.20554    16244.927    16266.93032  16266.8634  0.00006155768 
  9.20964    16213.507    16261.94876  16261.88179 0.00006167697 
  9.21374    16251.601    16256.91034  16256.84327 0.0000615324 
  9.21785    16242.485    16251.81502  16251.74779 0.00006156693 
  9.22195    16201.324    16246.66277  16246.59533 0.00006172335 
  9.22605    16211.204    16241.45356  16241.38585 0.00006168573 
  9.23015    16207.985    16236.18737  16236.11933 0.00006169798 
  9.23425    16193.04     16230.86418  16230.79573 0.00006175493 
  9.23836    16190.296    16225.48395  16225.41504 0.00006176539 
  9.24246    16153.588    16220.04668  16219.97723 0.00006190575 
  9.24656    16195.573    16214.55234  16214.48228 0.00006174527 
  9.25066    16182.763    16209.00092  16208.93018 0.00006179414 
  9.25477    16174.621    16203.39242  16203.3209  0.00006182525 
  9.25887    16155.331    16197.72682  16197.65444 0.00006189907 
  9.26297    16175.282    16192.00412  16191.93079 0.00006182272 
  9.26707    16137.294    16186.22432  16186.14992 0.00006196826 
  9.27117    16143.996    16180.38741  16180.31185 0.00006194253 
  9.27528    16141.394    16174.49341  16174.41657 0.00006195252 
  9.27938    16140.661    16168.54232  16168.46406 0.00006195533 
  9.28348    16127.217    16162.53416  16162.45434 0.00006200698 
  9.28758    16110.303    16156.46893  16156.38741 0.00006207208 
  9.29168    16163.577    16150.34666  16150.26328 0.00006186749 
  9.29579    16124.278    16144.16738  16144.08194 0.00006201828 
  9.29989    16133.744    16137.93111  16137.84341 0.00006198189 
  9.30399    16092.004    16131.63788  16131.54771 0.00006214266 
  9.30809    16100.329    16125.28774  16125.19485 0.00006211053 
  9.31220    16085.678    16118.88072  16118.78484 0.0000621671 
  9.31630    16066.288    16112.41689  16112.31771 0.00006224213 
  9.32040    16083.748    16105.89631  16105.79347 0.00006217456 
  9.32450    16079.786    16099.31903  16099.21216 0.00006218988 
  9.32861    16070.291    16092.68514  16092.57379 0.00006222663 
  9.33271    16067.435    16085.99474  16085.87841 0.00006223769 
  9.33681    16050.369    16079.24792  16079.12603 0.00006230386 
  9.34091    16057.815    16072.4448   16072.3167  0.00006227497 
  9.34501    16076.148    16065.58553  16065.45045 0.00006220396 
  9.34912    15994.5      16058.67027  16058.52732 0.00006252149 
  9.35322    16028.878    16051.69922  16051.54735 0.0000623874 
  9.35732    16015.862    16044.6726   16044.51059 0.0000624381 
  9.36142    16022.598    16037.5907   16037.41707 0.00006241185 
  9.36553    16019.699    16030.45388  16030.26686 0.00006242315 
  9.36963    16052.02     16023.26259  16023.06    0.00006229746 
  9.37373    15966.651    16016.0175   16015.79655 0.00006263054 
  9.37783    15957.964    16008.71955  16008.47656 0.00006266464 
  9.38194    15981.972    16001.37024  16001.10009 0.0000625705 
  9.38604    15994.316    15993.97194  15993.6672  0.00006252221 
  9.39014    15945.244    15986.52838  15986.17796 0.00006271463 
  9.39424    15959.287    15979.0453   15978.63243 0.00006265944 
  9.39835    15956.562    15971.53102  15971.03069 0.00006267014 
  9.40245    15963.269    15963.99662  15963.37279 0.00006264381 
  9.40655    15962.539    15956.45554  15955.65883 0.00006264668 
  9.41065    15943.085    15948.92198  15947.88886 0.00006272312 
  9.41476    15963.168    15941.4081   15940.06298 0.00006264421 
  9.41886    15902.111    15933.91992  15932.18126 0.00006288473 
  9.42296    15914.991    15926.45274  15924.24379 0.00006283384 
  9.42706    15887.128    15918.98439  15916.25065 0.00006294404 
  9.43117    15891.783    15911.46723  15908.20194 0.0000629256 
  9.43527    15912.261    15903.82034  15900.09774 0.00006284462 
  9.43937    15862.189    15895.93802  15891.93815 0.000063043 
  9.44347    15880.845    15887.73558  15883.72327 0.00006296894 
  9.44758    15868.976    15879.20951  15875.45319 0.00006301604 
  9.45168    15853.027    15870.44044  15867.12802 0.00006307944 
  9.45578    15829.805    15861.53484  15858.74787 0.00006317197 
  9.45989    15842.12     15852.57634  15850.31283 0.00006312286 
  9.46399    15826.386    15843.61512  15841.82302 0.00006318562 
  9.46809    15830.972    15834.67508  15833.27855 0.00006316732 
  9.47219    15817.522    15825.7624   15824.67953 0.00006322103 
  9.47630    15789.227    15816.87181  15816.02609 0.00006333432 
  9.48040    15826.82     15807.9917   15807.31834 0.00006318389 
  9.48450    15800.24     15799.10815  15798.55641 0.00006329018 
  9.48860    15767.241    15790.20786  15789.74041 0.00006342264 
  9.49271    15799.61     15781.27977  15780.87049 0.0000632927 
  9.49681    15759.381    15772.31566  15771.94676 0.00006345427 
  9.50091    15768.794    15763.30988  15762.96937 0.00006341639 
  9.50502    15724.005    15754.25885  15753.93845 0.00006359703 
  9.50912    15735.629    15745.16035  15744.85412 0.00006355005 
  9.51322    15769.437    15736.01333  15735.71655 0.0000634138 
  9.51732    15765.049    15726.81707  15726.52587 0.00006343146 
  9.52143    15712.738    15717.57129  15717.28222 0.00006364263 
  9.52553    15654.493    15708.27595  15707.98575 0.00006387942 
  9.52963    15706.365    15698.93116  15698.63663 0.00006366846 
  9.53374    15697.908    15689.53719  15689.23499 0.00006370276 
  9.53784    15673.602    15680.09449  15679.781   0.00006380154 
  9.54194    15665.452    15670.60372  15670.27481 0.00006383474 
  9.54605    15620.484    15661.06591  15660.71659 0.0000640185 
  9.55015    15639.694    15651.48262  15651.1065  0.00006393987 
  9.55425    15634.319    15641.85639  15641.44471 0.00006396185 
  9.55835    15660.496    15632.19126  15631.73139 0.00006385494 
  9.56246    15652.196    15622.49349  15621.96671 0.0000638888 
  9.56656    15623.322    15612.77241  15612.15085 0.00006400687 
  9.57066    15616.461    15603.04098  15602.28397 0.00006403499 
  9.57477    15613.546    15593.31555  15592.36628 0.00006404695 
  9.57887    15595.548    15583.6147   15582.39793 0.00006412086 
  9.58297    15590.022    15573.95634  15572.37913 0.00006414359 
  9.58708    15591.722    15564.35278  15562.31006 0.0000641366 
  9.59118    15601.9      15554.80541  15552.1909  0.00006409476 
  9.59528    15605.333    15545.2973   15542.02186 0.00006408066 
  9.59938    15513.586    15535.78304  15531.80313 0.00006445963 
  9.60349    15542.737    15526.17817  15521.53491 0.00006433873 
  9.60759    15507.815    15516.35499  15511.21739 0.00006448362 
  9.61169    15479.288    15506.17855  15500.85079 0.00006460245 
  9.61580    15516.008    15495.58576  15490.4353  0.00006444957 
  9.61990    15512.061    15484.63557  15479.97115 0.00006446597 
  9.62400    15493.667    15473.46256  15469.45853 0.0000645425 
  9.62811    15469.083    15462.19558  15458.89766 0.00006464507 
  9.63221    15467.998    15450.92188  15448.28877 0.00006464961 
  9.63631    15458.018    15439.688    15437.63207 0.00006469135 
  9.64042    15454.82     15428.5126   15426.92777 0.00006470473 
  9.64452    15431.74     15417.39511  15416.17612 0.00006480151 
  9.64862    15400.936    15406.32394  15405.37733 0.00006493112 
  9.65273    15398.526    15395.28165  15394.53163 0.00006494128 
  9.65683    15383.187    15384.25012  15383.63926 0.00006500604 
  9.66093    15401.567    15373.2132   15372.70045 0.00006492846 
  9.66504    15393.524    15362.15815  15361.71544 0.00006496238 
  9.66914    15383.596    15351.07593  15350.68447 0.00006500431 
  9.67324    15369.742    15339.96054  15339.60778 0.0000650629 
  9.67735    15353.056    15328.80821  15328.48562 0.00006513361 
  9.68145    15318.507    15317.61673  15317.31823 0.00006528051 
  9.68555    15357.011    15306.38484  15306.10587 0.00006511684 
  9.68966    15327.439    15295.11181  15294.84879 0.00006524247 
  9.69376    15320.225    15283.79728  15283.54724 0.00006527319 
  9.69786    15302.789    15272.44109  15272.20149 0.00006534757 
  9.70197    15242.218    15261.04316  15260.81179 0.00006560725 
  9.70607    15298.515    15249.60357  15249.37841 0.00006536582 
  9.71017    15253.774    15238.12243  15237.90162 0.00006555755 
  9.71428    15267.194    15226.59992  15226.38167 0.00006549992 
  9.71838    15210.503    15215.03629  15214.81885 0.00006574405 
  9.72248    15232.171    15203.43183  15203.21343 0.00006565052 
  9.72659    15221.641    15191.78692  15191.56567 0.00006569594 
  9.73069    15185.738    15180.10199  15179.87587 0.00006585126 
  9.73479    15219.006    15168.3776   15168.14431 0.00006570731 
  9.73890    15181.391    15156.6145   15156.37126 0.00006587012 
  9.74300    15160.089    15144.81372  15144.55701 0.00006596267 
  9.74711    15140.251    15132.97679  15132.70185 0.0000660491 
  9.75121    15181.103    15121.106    15120.80607 0.00006587137 
  9.75531    15152.399    15109.20487  15108.86998 0.00006599615 
  9.75942    15158.358    15097.27852  15096.89385 0.00006597021 
  9.76352    15104.998    15085.33404  15084.87799 0.00006620325 
  9.76762    15104.82     15073.38054  15072.82271 0.00006620403 
  9.77173    15091.44     15061.42847  15060.7283  0.00006626273 
  9.77583    15066.613    15049.48815  15048.59507 0.00006637192 
  9.77993    15094.205    15037.56742  15036.42334 0.00006625059 
  9.78404    15046.298    15025.66849  15024.2134  0.00006646153 
  9.78814    15081.073    15013.78403  15011.96558 0.00006630828 
  9.79225    15039.66     15001.89217  14999.68018 0.00006649086 
  9.79635    15027.253    14989.95     14987.35754 0.00006654576 
  9.80045    14990.923    14977.8899   14974.99796 0.00006670703 
  9.80456    15004.187    14965.63461  14962.60178 0.00006664806 
  9.80866    15000.102    14953.13868  14950.16931 0.00006666621 
  9.81276    14978.583    14940.42353  14937.70088 0.00006676199 
  9.81687    14945.241    14927.56046  14925.19683 0.00006691093 
  9.82097    14923.614    14914.62485  14912.65749 0.0000670079 
  9.82508    14931.864    14901.67015  14900.08319 0.00006697088 
  9.82918    14927.122    14888.72644  14887.47427 0.00006699215 
  9.83328    14926.203    14875.80669  14874.83106 0.00006699627 
  9.83739    14914.695    14862.91271  14862.15392 0.00006704797 
  9.84149    14902.989    14850.03906  14849.44318 0.00006710063 
  9.84559    14877.004    14837.17669  14836.69919 0.00006721783 
  9.84970    14866.043    14824.31558  14823.9223  0.0000672674 
  9.85380    14822.233    14811.44668  14811.11285 0.00006746622 
  9.85791    14819.429    14798.56266  14798.27122 0.00006747898 
  9.86201    14836.423    14785.65827  14785.39773 0.00006740169 
  9.86611    14818.653    14772.73004  14772.49277 0.00006748252 
  9.87022    14806.783    14759.77586  14759.55668 0.00006753661 
  9.87432    14770.671    14746.79456  14746.58983 0.00006770173 
  9.87843    14783.344    14733.78554  14733.59258 0.00006764369 
  9.88253    14751.471    14720.74855  14720.5653  0.00006778985 
  9.88663    14751.49     14707.68357  14707.50836 0.00006778976 
  9.89074    14726.664    14694.59069  14694.42213 0.00006790404 
  9.89484    14709.8      14681.47006  14681.30698 0.00006798189 
  9.89895    14719.069    14668.32192  14668.16328 0.00006793908 
  9.90305    14686.242    14655.1465   14654.99142 0.00006809094 
  9.90715    14698.849    14641.9441   14641.79177 0.00006803254 
  9.91126    14649.437    14628.71502  14628.56471 0.00006826201 
  9.91536    14673.843    14615.45959  14615.31064 0.00006814847 
  9.91947    14624.969    14602.17814  14602.02992 0.00006837621 
  9.92357    14603.732    14588.87105  14588.72296 0.00006847565 
  9.92767    14647.236    14575.53866  14575.39014 0.00006827227 
  9.93178    14579.191    14562.18137  14562.03185 0.00006859091 
  9.93588    14588.687    14548.79957  14548.64849 0.00006854626 
  9.93999    14568.303    14535.39366  14535.24045 0.00006864217 
  9.94409    14592.054    14521.96406  14521.80813 0.00006853045 
  9.94820    14574.719    14508.51119  14508.35193 0.00006861196 
  9.95230    14544.4      14495.03548  14494.87225 0.00006875498 
  9.95640    14516.156    14481.5374   14481.3695  0.00006888876 
  9.96051    14519.276    14468.0174   14467.84407 0.00006887396 
  9.96461    14502.331    14454.47597  14454.29639 0.00006895443 
  9.96872    14484.833    14440.91361  14440.72685 0.00006903773 
  9.97282    14470.114    14427.33084  14427.13586 0.00006910796 
  9.97693    14483.386    14413.72822  14413.52385 0.00006904463 
  9.98103    14441.753    14400.10633  14399.89123 0.00006924367 
  9.98513    14410.941    14386.4658   14386.2384  0.00006939172 
  9.98924    14403.751    14372.80734  14372.5658  0.00006942636 
  9.99334    14405.927    14359.13173  14358.87384 0.00006941587 
  9.99745    14368.592    14345.43993  14345.16294 0.00006959624 
  10.00155   14369.843    14331.73311  14331.43352 0.00006959018 
  10.00566   14365.117    14318.01286  14317.68602 0.00006961308 
  10.00976   14355.896    14304.28135  14303.92085 0.00006965779 
  10.01386   14330.77     14290.54159  14290.13845 0.00006977992 
  10.01797   14284.824    14276.79771  14276.33925 0.00007000436 
  10.02207   14293.612    14263.0552   14262.52368 0.00006996132 
  10.02618   14310.647    14249.3209   14248.69217 0.00006987804 
  10.03028   14292.089    14235.60297  14234.84516 0.00006996878 
  10.03439   14258.074    14221.91029  14220.98309 0.0000701357 
  10.03849   14242.59     14208.25186  14207.10638 0.00007021195 
  10.04260   14233.893    14194.6357   14193.21549 0.00007025485 
  10.04670   14230.749    14181.06712  14179.31086 0.00007027037 
  10.05080   14212.53     14167.54517  14165.39292 0.00007036045 
  10.05491   14195.718    14154.05852  14151.46212 0.00007044378 
  10.05901   14168.537    14140.58495  14137.51891 0.00007057892 
  10.06312   14140.685    14127.10294  14123.56373 0.00007071793 
  10.06722   14140.714    14113.60784  14109.59704 0.00007071779 
  10.07133   14132.211    14100.10706  14095.61928 0.00007076034 
  10.07543   14132.34     14086.59038  14081.6309  0.00007075969 
  10.07954   14099.938    14073.00142  14067.63236 0.0000709223 
  10.08364   14090.781    14059.23544  14053.62411 0.00007096839 
  10.08775   14092.514    14045.18418  14039.60661 0.00007095966 
  10.09185   14066.763    14030.81437  14025.58031 0.00007108956 
  10.09595   14047.552    14016.19922  14011.54566 0.00007118678 
  10.10006   14039.724    14001.46354  13997.50314 0.00007122647 
  10.10416   14029.647    13986.71585  13983.45319 0.00007127763 
  10.10827   14010.207    13972.02412  13969.39629 0.00007137653 
  10.11237   13992.128    13957.42304  13955.33288 0.00007146876 
  10.11648   13951.739    13942.92295  13941.26345 0.00007167565 
  10.12058   13936.481    13928.51964  13927.18844 0.00007175413 
  10.12469   13912.677    13914.20022  13913.10832 0.00007187689 
  10.12879   13964.954    13899.94805  13899.02357 0.00007160783 
  10.13290   13902.856    13885.74676  13884.93465 0.00007192767 
  10.13700   13916.771    13871.58232  13870.84202 0.00007185575 
  10.14111   13860.759    13857.44444  13856.74617 0.00007214612 
  10.14521   13858.326    13843.32663  13842.64755 0.00007215879 
  10.14932   13841.115    13829.22598  13828.54664 0.00007224851 
  10.15342   13830.62     13815.14297  13814.44391 0.00007230334 
  10.15753   13808.122    13801.08132  13800.33983 0.00007242114 
  10.16163   13791.365    13787.04821  13786.23488 0.00007250914 
  10.16574   13780.711    13773.05439  13772.12954 0.0000725652 
  10.16984   13786.097    13759.1138   13758.02427 0.00007253685 
  10.17395   13743.023    13745.24213  13743.91955 0.00007276419 
  10.17805   13755.369    13731.45453  13729.81587 0.00007269889 
  10.18216   13693.99     13717.76173  13715.71369 0.00007302474 
  10.18626   13711.754    13704.1648   13701.61349 0.00007293013 
  10.19037   13675.233    13690.64974  13687.51576 0.0000731249 
  10.19447   13675.734    13677.17929  13673.42097 0.00007312222 
  10.19858   13651.402    13663.68277  13659.3296  0.00007325255 
  10.20268   13651.057    13650.05516  13645.24213 0.0000732544 
  10.20679   13636.308    13636.1862   13631.15904 0.00007333363 
  10.21089   13612.765    13622.02871  13617.08082 0.00007346046 
  10.21500   13563.089    13607.64101  13603.00794 0.00007372952 
  10.21910   13605.409    13593.14917  13588.94089 0.00007350018 
  10.22321   13591.701    13578.67778  13574.88014 0.00007357431 
  10.22731   13579.295    13564.31635  13560.82618 0.00007364153 
  10.23142   13592.568    13550.11671  13546.77949 0.00007356962 
  10.23552   13535.61     13536.09907  13532.74056 0.0000738792 
  10.23963   13493.222    13522.25483  13518.70986 0.00007411128 
  10.24373   13520.083    13508.54583  13504.68789 0.00007396404 
  10.24784   13499.188    13494.90064  13490.67512 0.00007407853 
  10.25194   13483.031    13481.21216  13476.67203 0.0000741673 
  10.25605   13424.172    13467.3574   13462.67911 0.00007449249 
  10.26015   13469.92     13453.25344  13448.69685 0.00007423949 
  10.26426   13443.143    13438.91126  13434.72572 0.00007438737 
  10.26836   13426.734    13424.42031  13420.76621 0.00007447828 
  10.27247   13408.895    13409.88487  13406.8188  0.00007457736 
  10.27657   13403.944    13395.38174  13392.88398 0.00007460491 
  10.28068   13372.234    13380.95567  13378.96222 0.00007478182 
  10.28478   13381.575    13366.62647  13365.05401 0.00007472962 
  10.28889   13342.639    13352.39789  13351.15984 0.00007494769 
  10.29299   13317.697    13338.26317  13337.28018 0.00007508806 
  10.29710   13326.354    13324.20998  13323.41551 0.00007503928 
  10.30120   13318.097    13310.22408  13309.56632 0.0000750858 
  10.30531   13288.154    13296.29228  13295.73308 0.000075255 
  10.30941   13286.744    13282.40376  13281.91629 0.00007526298 
  10.31352   13271.545    13268.55052  13268.11641 0.00007534918 
  10.31763   13233.178    13254.72716  13254.33392 0.00007556764 
  10.32173   13250.219    13240.9303   13240.56931 0.00007547045 
  10.32584   13261.169    13227.15797  13226.82306 0.00007540813 
  10.32994   13210.091    13213.40911  13213.09563 0.00007569971 
  10.33405   13223.844    13199.68323  13199.38751 0.00007562098 
  10.33815   13218.553    13185.98017  13185.69917 0.00007565125 
  10.34226   13171.82     13172.29997  13172.03109 0.00007591965 
  10.34636   13151.397    13158.64281  13158.38374 0.00007603755 
  10.35047   13108.202    13145.00893  13144.75759 0.00007628811 
  10.35457   13129.48     13131.39867  13131.15312 0.00007616448 
  10.35868   13112.354    13117.81241  13117.5708  0.00007626396 
  10.36278   13087.251    13104.25059  13104.0111  0.00007641024 
  10.36689   13087.241    13090.7137   13090.47449 0.0000764103 
  10.37100   13093.411    13077.20228  13076.96144 0.00007637429 
  10.37510   13071.238    13063.71695  13063.47241 0.00007650385 
  10.37921   13055.446    13050.2584   13050.00786 0.00007659639 
  10.38331   13019.016    13036.82748  13036.56828 0.00007681072 
  10.38742   13005.496    13023.42526  13023.15411 0.00007689057 
  10.39152   13006.622    13010.05318  13009.76582 0.00007688391 
  10.39563   12991.51     12996.71328  12996.40387 0.00007697335 
  10.39974   12971.918    12983.40861  12983.06871 0.0000770896 
  10.40384   12964.79     12970.14362  12969.76082 0.00007713199 
  10.40795   12950.934    12956.92464  12956.48064 0.00007721451 
  10.41205   12929.258    12943.7602   12943.22863 0.00007734396 
  10.41616   12925.929    12930.66087  12930.00523 0.00007736388 
  10.42026   12894.854    12917.63829  12916.81091 0.00007755032 
  10.42437   12882.287    12904.70348  12903.64611 0.00007762597 
  10.42847   12876.176    12891.864    12890.51128 0.00007766281 
  10.43258   12877.505    12879.12042  12877.40687 0.00007765479 
  10.43669   12821.055    12866.46194  12864.33331 0.0000779967 
  10.44079   12840.655    12853.86059  12851.29105 0.00007787765 
  10.44490   12828.063    12841.2636   12838.28054 0.00007795409 
  10.44900   12811.046    12828.59263  12825.30221 0.00007805764 
  10.45311   12801.545    12815.76494  12812.35649 0.00007811557 
  10.45722   12731.415    12802.74201  12799.44381 0.00007854586 
  10.46132   12750.745    12789.55968  12786.56462 0.00007842679 
  10.46543   12760.139    12776.30073  12773.71934 0.00007836905 
  10.46953   12753.194    12763.04544  12760.9084  0.00007841173 
  10.47364   12715.538    12749.84846  12748.13221 0.00007864394 
  10.47774   12687.355    12736.73999  12735.39122 0.00007881863 
  10.48185   12704.493    12723.73227  12722.68582 0.00007871231 
  10.48596   12680.487    12710.82599  12710.01644 0.00007886132 
  10.49006   12672.826    12698.0148   12697.3835  0.000078909 
  10.49417   12670.908    12685.28858  12684.78741 0.00007892094 
  10.49827   12673.473    12672.63645  12672.22857 0.00007890497 
  10.50238   12639.712    12660.04864  12659.7074  0.00007911573 
  10.50649   12609.432    12647.51734  12647.22429 0.00007930571 
  10.51059   12638.722    12635.03695  12634.77965 0.00007912192 
  10.51470   12613.416    12622.60374  12622.37388 0.00007928066 
  10.51880   12587.9      12610.21545  12610.00736 0.00007944137 
  10.52291   12551.833    12597.87078  12597.6805  0.00007966964 
  10.52702   12555.829    12585.56909  12585.39368 0.00007964428 
  10.53112   12533.914    12573.31009  12573.14728 0.00007978354 
  10.53523   12504.029    12561.09371  12560.9417  0.00007997422 
  10.53933   12521.611    12548.92001  12548.7773  0.00007986193 
  10.54344   12490.419    12536.78916  12536.65446 0.00008006137 
  10.54755   12485.155    12524.70133  12524.57356 0.00008009512 
  10.55165   12472.972    12512.65677  12512.53496 0.00008017335 
  10.55576   12451.341    12500.65574  12500.53903 0.00008031263 
  10.55986   12468.323    12488.69852  12488.58613 0.00008020325 
  10.56397   12455.638    12476.78542  12476.67662 0.00008028493 
  10.56808   12402.497    12464.91676  12464.81085 0.00008062892 
  10.57218   12438.724    12453.09289  12452.98917 0.0000803941 
  10.57629   12379.34     12441.3142   12441.21194 0.00008077975 
  10.58040   12382.161    12429.58113  12429.47948 0.00008076135 
  10.58450   12383.173    12417.89419  12417.79215 0.00008075475 
  10.58861   12396.022    12406.25405  12406.15026 0.00008067104 
  10.59271   12362.2      12394.66153  12394.55417 0.00008089175 
  10.59682   12346.427    12383.11772  12383.00418 0.00008099509 
  10.60093   12368.678    12371.62397  12371.50063 0.00008084938 
  10.60503   12313.987    12360.18193  12360.04383 0.00008120847 
  10.60914   12304.58     12348.79333  12348.63409 0.00008127055 
  10.61325   12321.442    12337.45982  12337.27173 0.00008115933 
  10.61735   12289.774    12326.18259  12325.95703 0.00008136846 
  10.62146   12248.674    12314.96189  12314.69032 0.00008164149 
  10.62557   12283.134    12303.79649  12303.47187 0.00008141245 
  10.62967   12292.847    12292.68289  12292.30199 0.00008134812 
  10.63378   12272.971    12281.61439  12281.18095 0.00008147986 
  10.63788   12222.03     12270.58094  12270.10903 0.00008181947 
  10.64199   12232.863    12259.57214  12259.08652 0.00008174701 
  10.64610   12173.41     12248.58342  12248.11367 0.00008214625 
  10.65020   12216.747    12237.61989  12237.19077 0.00008185485 
  10.65431   12162.656    12226.69249  12226.31806 0.00008221888 
  10.65842   12180.802    12215.81179  12215.49579 0.0000820964 
  10.66252   12165.258    12204.98501  12204.72423 0.0000822013 
  10.66663   12176.478    12194.21615  12194.00361 0.00008212555 
  10.67074   12158.621    12183.50697  12183.33418 0.00008224617 
  10.67484   12174.144    12172.85773  12172.71616 0.0000821413 
  10.67895   12146.086    12162.26777  12162.14978 0.00008233105 
  10.68306   12150.395    12151.73595  12151.63526 0.00008230185 
  10.68716   12132.795    12141.26104  12141.17283 0.00008242124 
  10.69127   12104.649    12130.84192  12130.76268 0.00008261289 
  10.69538   12072.151    12120.47774  12120.40502 0.00008283528 
  10.69948   12098.522    12110.16791  12110.10006 0.00008265472 
  10.70359   12070.687    12099.9121   12099.84798 0.00008284533 
  10.70770   12044.508    12089.71015  12089.64896 0.00008302539 
  10.71180   12064.041    12079.56201  12079.5032  0.00008289096 
  10.71591   12029.462    12069.46774  12069.41085 0.00008312924 
  10.72002   12048.869    12059.42731  12059.37209 0.00008299534 
  10.72412   12028.364    12049.44103  12049.38707 0.00008313683 
  10.72823   11988.103    12039.50893  12039.45595 0.00008341603 
  10.73234   11994.213    12029.63114  12029.57888 0.00008337354 
  10.73644   12012.776    12019.8078   12019.756   0.00008324471 
  10.74055   11976.267    12010.03907  12009.98743 0.00008349847 
  10.74466   11955.452    12000.32512  12000.27331 0.00008364385 
  10.74876   11965.544    11990.66615  11990.61375 0.0000835733 
  10.75287   11922.772    11981.06237  11981.00887 0.00008387311 
  10.75698   11948.672    11971.51403  11971.45877 0.00008369131 
  10.76108   11912.022    11962.02137  11961.96355 0.0000839488 
  10.76519   11891.667    11952.58462  11952.52329 0.0000840925 
  10.76930   11916.615    11943.20396  11943.13809 0.00008391645 
  10.77340   11886.442    11933.87948  11933.80801 0.00008412946 
  10.77751   11894.368    11924.61108  11924.53313 0.0000840734 
  10.78162   11877.093    11915.39848  11915.3135  0.00008419569 
  10.78572   11875.878    11906.24105  11906.14917 0.0000842043 
  10.78983   11889.836    11897.13789  11897.04019 0.00008410545 
  10.79394   11860.069    11888.08817  11887.9866  0.00008431654 
  10.79805   11849.683    11879.09179  11878.98843 0.00008439044 
  10.80215   11846.984    11870.14974  11870.04568 0.00008440967 
  10.80626   11822.526    11861.26371  11861.15838 0.00008458429 
  10.81037   11822.103    11852.43558  11852.32653 0.00008458732 
  10.81447   11818.889    11843.6671   11843.55013 0.00008461032 
  10.81858   11823.622    11834.96011  11834.82915 0.00008457645 
  10.82269   11810.188    11826.31616  11826.16358 0.00008467266 
  10.82679   11816.446    11817.73657  11817.55339 0.00008462781 
  10.83090   11773.038    11809.22197  11808.99853 0.00008493984 
  10.83501   11767.532    11800.7719   11800.49896 0.00008497959 
  10.83912   11796.147    11792.38417  11792.05462 0.00008477344 
  10.84322   11797.359    11784.05415  11783.66544 0.00008476473 
  10.84733   11792.094    11775.7737   11775.33136 0.00008480258 
  10.85144   11741.383    11767.53152  11767.05227 0.00008516884 
  10.85554   11769.648    11759.31698  11758.82809 0.00008496431 
  10.85965   11743.808    11751.12666  11750.65871 0.00008515126 
  10.86376   11742.067    11742.96701  11742.54402 0.00008516388 
  10.86787   11696.903    11734.84931  11734.48389 0.00008549272 
  10.87197   11733.254    11726.78362  11726.4782  0.00008522785 
  10.87608   11695.158    11718.77642  11718.52679 0.00008550547 
  10.88019   11691.453    11710.83098  11710.62952 0.00008553257 
  10.88429   11693.689    11702.94842  11702.78623 0.00008551621 
  10.88840   11665.581    11695.12841  11694.99673 0.00008572226 
  10.89251   11635.505    11687.36972  11687.26084 0.00008594384 
  10.89662   11658.438    11679.67074  11679.57838 0.00008577478 
  10.90072   11646.548    11672.02975  11671.94913 0.00008586235 
  10.90483   11657.065    11664.4452   11664.37288 0.00008578489 
  10.90894   11621.627    11656.91582  11656.8494  0.00008604647 
  10.91305   11602.503    11649.4406   11649.37846 0.0000861883 
  10.91715   11664.942    11642.01877  11641.95981 0.00008572696 
  10.92126   11628.309    11634.64973  11634.59319 0.00008599703 
  10.92537   11647.054    11627.33301  11627.27833 0.00008585862 
  10.92947   11616.111    11620.06818  11620.01495 0.00008608733 
  10.93358   11609.841    11612.85487  11612.80275 0.00008613382 
  10.93769   11619.338    11605.69273  11605.64144 0.00008606342 
  10.94180   11590.381    11598.58138  11598.53069 0.00008627844 
  10.94590   11592.723    11591.52048  11591.47018 0.00008626101 
  10.95001   11557.836    11584.50967  11584.45957 0.00008652139 
  10.95412   11612.212    11577.54858  11577.4985  0.00008611624 
  10.95823   11583.156    11570.63684  11570.58662 0.00008633226 
  10.96233   11574.436    11563.77405  11563.72355 0.0000863973 
  10.96644   11531.399    11556.95983  11556.9089  0.00008671975 
  10.97055   11545.631    11550.19378  11550.14228 0.00008661285 
  10.97466   11544.767    11543.47547  11543.42326 0.00008661933 
  10.97876   11544.52     11536.80449  11536.75142 0.00008662118 
  10.98287   11532.018    11530.1804   11530.12633 0.00008671509 
  10.98698   11536.477    11523.60275  11523.54754 0.00008668158 
  10.99109   11539.003    11517.07108  11517.01458 0.0000866626 
  10.99520   11503.982    11510.58493  11510.52697 0.00008692642 
  10.99930   11497.032    11504.14382  11504.08423 0.00008697897 
  11.00341   11501.612    11497.74725  11497.68585 0.00008694433 
  11.00752   11497.881    11491.39473  11491.33132 0.00008697255 
  11.01163   11475.037    11485.08574  11485.0201  0.00008714569 
  11.01573   11502.669    11478.81975  11478.75165 0.00008693634 
  11.01984   11488.527    11472.59623  11472.52541 0.00008704336 
  11.02395   11512.298    11466.41464  11466.34082 0.00008686363 
  11.02806   11467.313    11460.27442  11460.19728 0.00008720439 
  11.03216   11474.053    11454.17501  11454.0942  0.00008715316 
  11.03627   11504.259    11448.11583  11448.03096 0.00008692433 
  11.04038   11438.432    11442.09631  11442.00694 0.00008742457 
  11.04449   11476.94     11436.11586  11436.02149 0.00008713124 
  11.04860   11449.955    11430.1739   11430.07395 0.00008733659 
  11.05270   11421.312    11424.26983  11424.16365 0.00008755562 
  11.05681   11434.006    11418.40307  11418.28991 0.00008745841 
  11.06092   11410.761    11412.57302  11412.45201 0.00008763657 
  11.06503   11408.623    11406.77911  11406.64926 0.000087653 
  11.06913   11429.967    11401.02078  11400.8809  0.00008748932 
  11.07324   11456.159    11395.29748  11395.14619 0.00008728929 
  11.07735   11429.899    11389.60873  11389.44438 0.00008748984 
  11.08146   11442.973    11383.95407  11383.77467 0.00008738988 
  11.08557   11432.268    11378.33316  11378.13628 0.00008747171 
  11.08967   11450.984    11372.74582  11372.52839 0.00008732874 
  11.09378   11388.907    11367.19217  11366.95018 0.00008780474 
  11.09789   11381.076    11361.67283  11361.4008  0.00008786515 
  11.10200   11379.816    11356.18925  11355.8794  0.00008787488 
  11.10611   11381.01     11350.74422  11350.38508 0.00008786566 
  11.11021   11338.608    11345.34244  11344.91698 0.00008819425 
  11.11432   11390.458    11339.99112  11339.47416 0.00008779278 
  11.11843   11361.077    11334.70039  11334.05571 0.00008801982 
  11.12254   11416.438    11329.48299  11328.66069 0.000087593 
  11.12665   11385.718    11324.35302  11323.28812 0.00008782933 
  11.13075   11386.151    11319.32377  11317.93704 0.00008782599 
  11.13486   11363.647    11314.40377  11312.60645 0.00008799992 
  11.13897   11361.181    11309.59217  11307.29534 0.00008801902 
  11.14308   11335.653    11304.87341  11302.00267 0.00008821724 
  11.14719   11327.54     11300.20862  11296.72739 0.00008828042 
  11.15130   11308.004    11295.52627  11291.46845 0.00008843294 
  11.15540   11332.667    11290.71988  11286.22474 0.00008824048 
  11.15951   11323.592    11285.67424  11280.99518 0.0000883112 
  11.16362   11294.784    11280.32981  11275.77864 0.00008853644 
  11.16773   11304.26     11274.72701  11270.57397 0.00008846223 
  11.17184   11317.448    11268.97363  11265.38003 0.00008835914 
  11.17594   11292.668    11263.17906  11260.19563 0.00008855303 
  11.18005   11278.271    11257.41925  11255.01957 0.00008866607 
  11.18416   11289.064    11251.73595  11249.85064 0.0000885813 
  11.18827   11271.375    11246.14626  11244.68761 0.00008872032 
  11.19238   11262.469    11240.65095  11239.52921 0.00008879048 
  11.19649   11272.576    11235.24038  11234.37418 0.00008871087 
  11.20059   11264.177    11229.89973  11229.22122 0.00008877701 
  11.20470   11273.187    11224.61251  11224.06901 0.00008870606 
  11.20881   11284.52     11219.36332  11218.91623 0.00008861697 
  11.21292   11263.412    11214.13926  11213.76151 0.00008878304 
  11.21703   11246.765    11208.93031  11208.60349 0.00008891446 
  11.22114   11268.674    11203.72908  11203.44076 0.00008874159 
  11.22524   11245.888    11198.53021  11198.27192 0.00008892139 
  11.22935   11246.627    11193.32976  11193.09552 0.00008891555 
  11.23346   11225.075    11188.12471  11187.9101  0.00008908626 
  11.23757   11269.231    11182.91258  11182.71419 0.0000887372 
  11.24168   11230.622    11177.69125  11177.50629 0.00008904226 
  11.24579   11205.918    11172.45875  11172.28488 0.00008923856 
  11.24990   11256.835    11167.21327  11167.04841 0.00008883492 
  11.25400   11208.161    11161.95304  11161.79531 0.0000892207 
  11.25811   11179.261    11156.6764   11156.524   0.00008945135 
  11.26222   11229.797    11151.38173  11151.23288 0.0000890488 
  11.26633   11198.579    11146.06757  11145.9203  0.00008929704 
  11.27044   11194.319    11140.73261  11140.58462 0.00008933103 
  11.27455   11197.808    11135.37579  11135.22415 0.00008930319 
  11.27866   11130.796    11129.99646  11129.83721 0.00008984083 
  11.28276   11144.218    11124.59439  11124.42206 0.00008973263 
  11.28687   11144.077    11119.16989  11118.97696 0.00008973377 
  11.29098   11144.644    11113.72365  11113.50014 0.0000897292 
  11.29509   11137.925    11108.25652  11107.98982 0.00008978333 
  11.29920   11100.546    11102.76902  11102.44417 0.00009008566 
  11.30331   11115.153    11097.26065  11096.86135 0.00008996727 
  11.30742   11137.945    11091.72896  11091.23951 0.00008978317 
  11.31153   11078.364    11086.16853  11085.57675 0.00009026604 
  11.31563   11090.7      11080.56944  11079.87117 0.00009016563 
  11.31974   11092.561    11074.91553  11074.12082 0.00009015051 
  11.32385   11037.926    11069.18493  11068.32375 0.00009059673 
  11.32796   11083.388    11063.35664  11062.47797 0.00009022512 
  11.33207   11039.161    11057.42235  11056.58147 0.00009058659 
  11.33618   11049.199    11051.39133  11050.63221 0.0000905043 
  11.34029   11057.223    11045.28194  11044.62814 0.00009043862 
  11.34440   10978.111    11039.11035  11038.56716 0.00009109035 
  11.34850   11033.91     11032.88708  11032.44717 0.0000906297 
  11.35261   10994.088    11026.61621  11026.26603 0.00009095798 
  11.35672   10929.735    11020.29798  11020.02156 0.00009149353 
  11.36083   10993.089    11013.93007  11013.7116  0.00009096624 
  11.36494   10924.933    11007.5085   11007.3339  0.00009153374 
  11.36905   10887.212    11001.02849  11000.88624 0.00009185088 
  11.37316   10922.777    10994.48508  10994.36635 0.00009155181 
  11.37727   10803.755    10987.87356  10987.77192 0.00009256041 
  11.38138   10885.156    10981.18966  10981.10063 0.00009186823 
  11.38548   10847.108    10974.42959  10974.35013 0.00009219047 
  11.38959   10784.379    10967.59     10967.51805 0.00009272671 
  11.39370   10854.323    10960.66782  10960.60197 0.00009212919 

data_Cu-SPR212_Rietveld_IUCr_SiC_SiO2_pwd_1
# Information for histogram 1: PWDR samples_18-37-d1000_06-000000.qchi
_pd_proc_ls_profile_function
;
Finger-Cox-Jephcoat function parameters U, V, W, X, Y, SH/L:
  peak variance(Gauss) = Utan(Th)^2^+Vtan(Th)+W:
  peak HW(Lorentz) = X/cos(Th)+Ytan(Th); SH/L = S/L+H/L
  U, V, W in (centideg)^2^, X & Y in centideg
    13.114, -0.386, 1.182, 0.344, 2.196, 0.002, 
;
_pd_block_id
   2023-10-02T13:01|Cu-SPR212_Rietveld_IUCr_SiC_SiO2|CuillierPaul|AdvancedPhotonSource,11-ID-B_hist_1

_exptl_special_details					'SPR-212 with 2 weight percent copper, after 130 C heat treatment'
_pd_proc_info_excluded_regions          'The region near the beamstop was excluded.'
_pd_instr_location                      'Advanced Photon Source, 11-ID-B'
_pd_calibration_special_details         'CeO2 standard for specimen-detector distance, Ni standard for instrumental broadening profile'
_diffrn_source                          X-ray
_diffrn_source_type                     synchrotron
_diffrn_detector                        'area detector'
_pd_meas_scan_method                    fixed
_pd_proc_info_data_reduction            'The scattering from the Kapton capillary sample container was subtracted in the image integration step.'
_pd_instr_dist_spec/detc                1000.0
_pd_spec_size_axial                     7.0
_pd_spec_size_equat                     1.1
_pd_spec_size_thick                     1.1
_pd_spec_shape                          cylinder


loop_
     _atom_type_symbol
     _atom_type_scat_dispersion_real
     _atom_type_scat_dispersion_imag
     _atom_type_scat_dispersion_source
  C        -0.001   0.000   https://subversion.xray.aps.anl.gov/pyGSAS/trunk/atmdata.py
  Cu        0.060   0.127   https://subversion.xray.aps.anl.gov/pyGSAS/trunk/atmdata.py
  O        -0.003   0.000   https://subversion.xray.aps.anl.gov/pyGSAS/trunk/atmdata.py
  Si       -0.002   0.005   https://subversion.xray.aps.anl.gov/pyGSAS/trunk/atmdata.py

_diffrn_radiation_wavelength  0.21150

# PHASE TABLE
loop_
   _pd_phase_id
   _pd_phase_block_id
   _pd_phase_mass_%
  0  2023-10-02T13:01|Cu-SPR212_Rietveld_IUCr_SiC_SiO2|phase_0|CuillierPaul  ?
loop_
   _gsas_proc_phase_R_F_factor
   _gsas_proc_phase_R_Fsqd_factor
   _gsas_proc_phase_id
   _gsas_proc_phase_block_id
    0.02364  0.05021  0  2023-10-02T13:01|Cu-SPR212_Rietveld_IUCr_SiC_SiO2|phase_0|CuillierPaul
_pd_proc_ls_prof_R_factor     0.01250
_pd_proc_ls_prof_wR_factor    0.01819
_gsas_proc_ls_prof_R_B_factor   0.02108
_gsas_proc_ls_prof_wR_B_factor  0.02364
_pd_proc_ls_prof_wR_expected  0.00704
_refine_ls_goodness_of_fit_all  2.58
_diffrn_radiation_probe  x-ray
_diffrn_radiation_polarisn_ratio  0.9900
_pd_proc_ls_background_function
;
Background function: "chebyschev-1" function with 10 terms:
    20877(6), -11828(11), 5723(11), -4746(10), 1412(9), -112(9), 
    616(9), 157(8), -327(7), 151(7), 
;
_diffrn_ambient_temperature  300
_diffrn_ambient_pressure  100

# STRUCTURE FACTOR TABLE
loop_
   _refln_index_h
   _refln_index_k
   _refln_index_l
   _refln_F_squared_meas
   _refln_F_squared_calc
   _refln_phase_calc
   _refln_d_spacing
   _gsas_i100_meas
  1    1    1    7388.0694  7233.2061  0.0     2.08877  100.00 
  2    0    0    6584.0673  6206.1166  0.0     1.80893  50.14  
  2    2    0    4028.5848  3658.3376  0.0     1.27911  30.72  
  3    1    1    2661.7490  2619.2980  0.0     1.09082  29.56  
_reflns_number_total  4
_reflns_limit_h_min  1
_reflns_limit_h_max  3
_reflns_limit_k_min  0
_reflns_limit_k_max  2
_reflns_limit_l_min  0
_reflns_limit_l_max  1
_reflns_d_resolution_low    2.089
_reflns_d_resolution_high   1.091

# POWDER DATA TABLE
_pd_meas_number_of_points  2500

loop_
   _pd_meas_2theta_scan
   _pd_meas_intensity_total
   _pd_calc_intensity_total
   _pd_proc_intensity_bkg_calc
   _pd_proc_ls_weight
  1.15721    32713.171    0            0           0         
  1.16130    33108.633    0            0           0         
  1.16539    33357.59     0            0           0         
  1.16948    33501.179    0            0           0         
  1.17356    33993.246    0            0           0         
  1.17765    34323.972    0            0           0         
  1.18174    34442.718    0            0           0         
  1.18583    34901.669    0            0           0         
  1.18992    35146.537    0            0           0         
  1.19401    35530.936    0            0           0         
  1.19810    35966.972    0            0           0         
  1.20219    36247.085    0            0           0         
  1.20628    36682.26     0            0           0         
  1.21037    36966.189    0            0           0         
  1.21445    37349.199    0            0           0         
  1.21854    37664.156    0            0           0         
  1.22263    38070.596    0            0           0         
  1.22672    38530.752    0            0           0         
  1.23081    39007.722    0            0           0         
  1.23490    39308.127    0            0           0         
  1.23899    39732.276    0            0           0         
  1.24308    40033.268    0            0           0         
  1.24717    40483.277    0            0           0         
  1.25126    40938.801    0            0           0         
  1.25534    41473.767    0            0           0         
  1.25943    41870.35     0            0           0         
  1.26352    42324.707    0            0           0         
  1.26761    42733.296    0            0           0         
  1.27170    43295.498    0            0           0         
  1.27579    43639.266    0            0           0         
  1.27988    44127.895    0            0           0         
  1.28397    44714.077    0            0           0         
  1.28806    45270.902    0            0           0         
  1.29214    45501.925    0            0           0         
  1.29623    46235.591    0            0           0         
  1.30032    46685.341    0            0           0         
  1.30441    47341.984    0            0           0         
  1.30850    47909.482    0            0           0         
  1.31259    48323.059    0            0           0         
  1.31668    48919.053    0            0           0         
  1.32077    49531.252    0            0           0         
  1.32486    50097.535    0            0           0         
  1.32895    50785.129    0            0           0         
  1.33303    51352.851    0            0           0         
  1.33712    51845.933    0            0           0         
  1.34121    52622.691    0            0           0         
  1.34530    53175.747    0            0           0         
  1.34939    53786.083    0            0           0         
  1.35348    54323.224    0            0           0         
  1.35757    55027.297    0            0           0         
  1.36166    55701.852    0            0           0         
  1.36575    56385.628    0            0           0         
  1.36984    57077.779    0            0           0         
  1.37393    57626.111    0            0           0         
  1.37801    58506.778    0            0           0         
  1.38210    58987.115    0            0           0         
  1.38619    59815.022    0            0           0         
  1.39028    60724.792    0            0           0         
  1.39437    61366.64     0            0           0         
  1.39846    62008.585    0            0           0         
  1.40255    62724.581    0            0           0         
  1.40664    63346.254    0            0           0         
  1.41073    64049.619    0            0           0         
  1.41482    64733.844    0            0           0         
  1.41890    65490.719    0            0           0         
  1.42299    66220.217    0            0           0         
  1.42708    66989.253    0            0           0         
  1.43117    67743.609    0            0           0         
  1.43526    68413.363    0            0           0         
  1.43935    69249.484    0            0           0         
  1.44344    69856.372    0            0           0         
  1.44753    70610.981    0            0           0         
  1.45162    71354.559    0            0           0         
  1.45571    72061.894    0            0           0         
  1.45980    72792.004    0            0           0         
  1.46388    73343.435    0            0           0         
  1.46797    74207.321    0            0           0         
  1.47206    74836.556    0            0           0         
  1.47615    75578.799    0            0           0         
  1.48024    76132.101    0            0           0         
  1.48433    76847.497    0            0           0         
  1.48842    77484.027    0            0           0         
  1.49251    78118.699    0            0           0         
  1.49660    78710.891    0            0           0         
  1.50069    79408.356    0            0           0         
  1.50477    79927.177    0            0           0         
  1.50886    80365.395    0            0           0         
  1.51295    80908.283    0            0           0         
  1.51704    81527.669    0            0           0         
  1.52113    82026.664    0            0           0         
  1.52522    82439.007    0            0           0         
  1.52931    82831.047    0            0           0         
  1.53340    83298.436    0            0           0         
  1.53749    83729.76     0            0           0         
  1.54158    84134.264    0            0           0         
  1.54567    84342.864    0            0           0         
  1.54976    84772.607    0            0           0         
  1.55384    85057.425    0            0           0         
  1.55793    85241.552    0            0           0         
  1.56202    85656.686    0            0           0         
  1.56611    85783.247    0            0           0         
  1.57020    85973.755    0            0           0         
  1.57429    86203.583    0            0           0         
  1.57838    86323.246    0            0           0         
  1.58247    86490.554    0            0           0         
  1.58656    86379.257    0            0           0         
  1.59065    86393.469    0            0           0         
  1.59474    86541.74     0            0           0         
  1.59882    86463.731    0            0           0         
  1.60291    86500.578    0            0           0         
  1.60700    86321.655    0            0           0         
  1.61109    86249.929    0            0           0         
  1.61518    86131.413    0            0           0         
  1.61927    86061.899    0            0           0         
  1.62336    85960.053    0            0           0         
  1.62745    85665.458    0            0           0         
  1.63154    85545.198    0            0           0         
  1.63563    85268.461    0            0           0         
  1.63972    85000.384    0            0           0         
  1.64381    84757.558    0            0           0         
  1.64789    84512.832    0            0           0         
  1.65198    84140.171    0            0           0         
  1.65607    83779.537    0            0           0         
  1.66016    83466.835    0            0           0         
  1.66425    83116.555    0            0           0         
  1.66834    82689.289    0            0           0         
  1.67243    82384.221    0            0           0         
  1.67652    82049.788    0            0           0         
  1.68061    81465.968    0            0           0         
  1.68470    81070.272    0            0           0         
  1.68879    80716.859    0            0           0         
  1.69288    80297.51     0            0           0         
  1.69696    79775.382    0            0           0         
  1.70105    79306.305    0            0           0         
  1.70514    78842.98     0            0           0         
  1.70923    78474.14     0            0           0         
  1.71332    77923.797    0            0           0         
  1.71741    77472.511    0            0           0         
  1.72150    76936.914    0            0           0         
  1.72559    76413.186    0            0           0         
  1.72968    76038.165    0            0           0         
  1.73377    75485.718    0            0           0         
  1.73786    74863.715    0            0           0         
  1.74195    74502.351    0            0           0         
  1.74603    73994.513    0            0           0         
  1.75012    73377.279    0            0           0         
  1.75421    72939.837    0            0           0         
  1.75830    72440.208    0            0           0         
  1.76239    71858.304    0            0           0         
  1.76648    71338.905    0            0           0         
  1.77057    70881.009    0            0           0         
  1.77466    70452.375    0            0           0         
  1.77875    69923.575    0            0           0         
  1.78284    69401.674    0            0           0         
  1.78693    68946.171    0            0           0         
  1.79102    68399.99     0            0           0         
  1.79511    67936.494    0            0           0         
  1.79919    67417.791    0            0           0         
  1.80328    67052.981    0            0           0         
  1.80737    66424.784    0            0           0         
  1.81146    66063.777    0            0           0         
  1.81555    65599.64     0            0           0         
  1.81964    65085.028    0            0           0         
  1.82373    64541.387    0            0           0         
  1.82782    64216.998    0            0           0         
  1.83191    63639.895    0            0           0         
  1.83600    63339.402    0            0           0         
  1.84009    62766.082    0            0           0         
  1.84418    62387.61     0            0           0         
  1.84827    61930.685    0            0           0         
  1.85235    61552.205    0            0           0         
  1.85644    61074.99     0            0           0         
  1.86053    60683.524    0            0           0         
  1.86462    60330.541    0            0           0         
  1.86871    60003.512    0            0           0         
  1.87280    59526.313    0            0           0         
  1.87689    59192.286    0            0           0         
  1.88098    58792.394    0            0           0         
  1.88507    58508.339    0            0           0         
  1.88916    58098.904    0            0           0         
  1.89325    57710.929    0            0           0         
  1.89734    57394.724    0            0           0         
  1.90143    57074.7      0            0           0         
  1.90552    56663.079    0            0           0         
  1.90960    56336.498    0            0           0         
  1.91369    56066.524    0            0           0         
  1.91778    55698.188    0            0           0         
  1.92187    55423.139    0            0           0         
  1.92596    55041.953    0            0           0         
  1.93005    54838.454    0            0           0         
  1.93414    54495.896    0            0           0         
  1.93823    54186.304    0            0           0         
  1.94232    53917.289    0            0           0         
  1.94641    53519.274    0            0           0         
  1.95050    53385.763    0            0           0         
  1.95459    52950.274    0            0           0         
  1.95868    52888.361    0            0           0         
  1.96277    52456.236    0            0           0         
  1.96686    52215.023    0            0           0         
  1.97094    52022.044    0            0           0         
  1.97503    51746.552    0            0           0         
  1.97912    51498.059    0            0           0         
  1.98321    51305.09     0            0           0         
  1.98730    51026.718    0            0           0         
  1.99139    50814.935    0            0           0         
  1.99548    50575.999    0            0           0         
  1.99957    50381.901    0            0           0         
  2.00366    50064.861    0            0           0         
  2.00775    50020.051    0            0           0         
  2.01184    49790.801    0            0           0         
  2.01593    49507.572    0            0           0         
  2.02002    49285.058    0            0           0         
  2.02411    49136.132    0            0           0         
  2.02820    49000.881    0            0           0         
  2.03229    48738.829    0            0           0         
  2.03637    48599.692    0            0           0         
  2.04046    48459.066    0            0           0         
  2.04455    48438.885    0            0           0         
  2.04864    48157.97     0            0           0         
  2.05273    48039.2      0            0           0         
  2.05682    47789.514    0            0           0         
  2.06091    47704.768    0            0           0         
  2.06500    47437.386    0            0           0         
  2.06909    47343.575    0            0           0         
  2.07318    47169.899    0            0           0         
  2.07727    47061.246    0            0           0         
  2.08136    46905.385    0            0           0         
  2.08545    46788.288    0            0           0         
  2.08954    46591.498    0            0           0         
  2.09363    46515.317    0            0           0         
  2.09772    46341.052    0            0           0         
  2.10180    46251.659    0            0           0         
  2.10589    46087.731    0            0           0         
  2.10998    46042.562    0            0           0         
  2.11407    45775.253    0            0           0         
  2.11816    45813.65     0            0           0         
  2.12225    45633.863    0            0           0         
  2.12634    45562.879    0            0           0         
  2.13043    45448.607    0            0           0         
  2.13452    45348.513    0            0           0         
  2.13861    45279.111    0            0           0         
  2.14270    45169.088    0            0           0         
  2.14679    45045.898    0            0           0         
  2.15088    44979.998    0            0           0         
  2.15497    44895.073    0            0           0         
  2.15906    44795.658    0            0           0         
  2.16315    44663.731    0            0           0         
  2.16724    44607.094    0            0           0         
  2.17133    44560.488    0            0           0         
  2.17541    44493.273    0            0           0         
  2.17950    44348        0            0           0         
  2.18359    44338.349    0            0           0         
  2.18768    44248.575    0            0           0         
  2.19177    44145.182    0            0           0         
  2.19586    44102.668    0            0           0         
  2.19995    44044.209    0            0           0         
  2.20404    44025.802    0            0           0         
  2.20813    43979.926    0            0           0         
  2.21222    43885.312    0            0           0         
  2.21631    43860.744    0            0           0         
  2.22040    43724.579    0            0           0         
  2.22449    43749.861    0            0           0         
  2.22858    43658.717    0            0           0         
  2.23267    43676.877    0            0           0         
  2.23676    43636.943    0            0           0         
  2.24085    43503.618    0            0           0         
  2.24494    43450.6      0            0           0         
  2.24903    43522.957    0            0           0         
  2.25312    43361.857    0            0           0         
  2.25721    43373.654    0            0           0         
  2.26129    43348.461    0            0           0         
  2.26538    43347.905    0            0           0         
  2.26947    43323.197    0            0           0         
  2.27356    43298.04     0            0           0         
  2.27765    43193.059    0            0           0         
  2.28174    43228.633    0            0           0         
  2.28583    43238.746    0            0           0         
  2.28992    43245.078    0            0           0         
  2.29401    43250.809    0            0           0         
  2.29810    43189.64     0            0           0         
  2.30219    43193.995    0            0           0         
  2.30628    43053.13     0            0           0         
  2.31037    43160.634    0            0           0         
  2.31446    43078.151    0            0           0         
  2.31855    43131.092    0            0           0         
  2.32264    43088.059    0            0           0         
  2.32673    43052.07     0            0           0         
  2.33082    43094.543    0            0           0         
  2.33491    43091.308    0            0           0         
  2.33900    43093.288    0            0           0         
  2.34309    43090.412    0            0           0         
  2.34718    43020.556    0            0           0         
  2.35126    43094.049    0            0           0         
  2.35535    43043.529    0            0           0         
  2.35944    43117.433    0            0           0         
  2.36353    43059.666    0            0           0         
  2.36762    42988.078    0            0           0         
  2.37171    43106.137    0            0           0         
  2.37580    43076.831    0            0           0         
  2.37989    43116.275    0            0           0         
  2.38398    43180.74     0            0           0         
  2.38807    43057.589    0            0           0         
  2.39216    43155.396    0            0           0         
  2.39625    43179.765    0            0           0         
  2.40034    43280.099    0            0           0         
  2.40443    43166.593    0            0           0         
  2.40852    43312.405    0            0           0         
  2.41261    43198.312    0            0           0         
  2.41670    43325.034    0            0           0         
  2.42079    43195.533    0            0           0         
  2.42488    43377.219    0            0           0         
  2.42897    43252.714    0            0           0         
  2.43306    43381.198    0            0           0         
  2.43715    43297.475    0            0           0         
  2.44124    43467.365    0            0           0         
  2.44533    43444.626    0            0           0         
  2.44942    43467.519    0            0           0         
  2.45351    43536.727    0            0           0         
  2.45760    43594.593    0            0           0         
  2.46169    43606.098    0            0           0         
  2.46577    43653.26     0            0           0         
  2.46986    43684.873    0            0           0         
  2.47395    43707.737    0            0           0         
  2.47804    43819.315    0            0           0         
  2.48213    43789.01     0            0           0         
  2.48622    43843.767    0            0           0         
  2.49031    43976.371    0            0           0         
  2.49440    43868.631    0            0           0         
  2.49849    44019.198    0            0           0         
  2.50258    44118.444    0            0           0         
  2.50667    44181.095    0            0           0         
  2.51076    44295.314    0            0           0         
  2.51485    44304.451    0            0           0         
  2.51894    44366.763    0            0           0         
  2.52303    44340.152    0            0           0         
  2.52712    44386.583    0            0           0         
  2.53121    44502.19     0            0           0         
  2.53530    44511.289    0            0           0         
  2.53939    44588.544    0            0           0         
  2.54348    44692.967    0            0           0         
  2.54757    44772.636    0            0           0         
  2.55166    44725.046    0            0           0         
  2.55575    44847.977    0            0           0         
  2.55984    44935.382    0            0           0         
  2.56393    44937.29     0            0           0         
  2.56802    44976.117    0            0           0         
  2.57211    45163.197    0            0           0         
  2.57620    45119.777    0            0           0         
  2.58029    45163.411    0            0           0         
  2.58438    45298.61     0            0           0         
  2.58847    45255.159    0            0           0         
  2.59256    45267.037    0            0           0         
  2.59665    45318.462    0            0           0         
  2.60074    45349.293    0            0           0         
  2.60483    45379.519    0            0           0         
  2.60892    45375.037    0            0           0         
  2.61301    45483.046    0            0           0         
  2.61710    45483.958    0            0           0         
  2.62119    45504.151    0            0           0         
  2.62527    45550.247    0            0           0         
  2.62936    45502.132    0            0           0         
  2.63345    45517.294    0            0           0         
  2.63754    45596.921    0            0           0         
  2.64163    45603.759    0            0           0         
  2.64572    45567.47     0            0           0         
  2.64981    45619.152    0            0           0         
  2.65390    45617.622    0            0           0         
  2.65799    45553.968    0            0           0         
  2.66208    45526.063    0            0           0         
  2.66617    45542.889    0            0           0         
  2.67026    45488.734    0            0           0         
  2.67435    45537.274    0            0           0         
  2.67844    45562.555    0            0           0         
  2.68253    45606.224    0            0           0         
  2.68662    45574.765    0            0           0         
  2.69071    45513.904    0            0           0         
  2.69480    45534.369    0            0           0         
  2.69889    45561.974    0            0           0         
  2.70298    45527.958    0            0           0         
  2.70707    45569.517    0            0           0         
  2.71116    45583.39     0            0           0         
  2.71525    45539.556    0            0           0         
  2.71934    45492.342    0            0           0         
  2.72343    45485.755    0            0           0         
  2.72752    45630.818    0            0           0         
  2.73161    45534.472    0            0           0         
  2.73570    45504.606    0            0           0         
  2.73979    45538.945    0            0           0         
  2.74388    45598.543    0            0           0         
  2.74797    45571.263    0            0           0         
  2.75206    45592.162    0            0           0         
  2.75615    45669.423    0            0           0         
  2.76024    45588.625    0            0           0         
  2.76433    45619.427    0            0           0         
  2.76842    45621.885    0            0           0         
  2.77251    45603.092    0            0           0         
  2.77660    45624.873    0            0           0         
  2.78069    45584.27     0            0           0         
  2.78478    45596.208    0            0           0         
  2.78887    45656.198    0            0           0         
  2.79296    45590.895    0            0           0         
  2.79705    45675.826    0            0           0         
  2.80114    45612.493    0            0           0         
  2.80523    45720.953    0            0           0         
  2.80932    45647.84     0            0           0         
  2.81341    45550.506    0            0           0         
  2.81750    45634.348    0            0           0         
  2.82159    45618.252    0            0           0         
  2.82568    45603.747    0            0           0         
  2.82977    45630.276    0            0           0         
  2.83386    45577.245    0            0           0         
  2.83795    45558.615    0            0           0         
  2.84204    45617.551    0            0           0         
  2.84613    45590.837    0            0           0         
  2.85022    45472.77     0            0           0         
  2.85431    45536.749    0            0           0         
  2.85840    45482.83     0            0           0         
  2.86249    45477.818    0            0           0         
  2.86658    45516.611    0            0           0         
  2.87067    45502.03     0            0           0         
  2.87476    45415.63     0            0           0         
  2.87885    45410.502    0            0           0         
  2.88294    45264.05     0            0           0         
  2.88703    45356.598    0            0           0         
  2.89112    45252.413    0            0           0         
  2.89521    45220.071    0            0           0         
  2.89930    45225.824    0            0           0         
  2.90339    45200.468    0            0           0         
  2.90748    45194.238    0            0           0         
  2.91157    45081.162    0            0           0         
  2.91566    45156.187    0            0           0         
  2.91975    45057.663    0            0           0         
  2.92384    45069.75     0            0           0         
  2.92793    45020.492    0            0           0         
  2.93202    44990.603    0            0           0         
  2.93611    44945.448    0            0           0         
  2.94020    44874.229    0            0           0         
  2.94429    44785.771    0            0           0         
  2.94838    44777.386    0            0           0         
  2.95247    44727.686    0            0           0         
  2.95656    44682.762    0            0           0         
  2.96065    44631.579    0            0           0         
  2.96474    44610.454    0            0           0         
  2.96883    44597.65     0            0           0         
  2.97292    44536.766    0            0           0         
  2.97701    44505.348    0            0           0         
  2.98110    44339.782    0            0           0         
  2.98519    44406.106    0            0           0         
  2.98928    44302.434    0            0           0         
  2.99337    44273.937    0            0           0         
  2.99746    44218.567    0            0           0         
  3.00155    44201.757    44686.09889  44676.12318 0.00002262354 
  3.00564    44059.004    44604.00702  44594.0045  0.00002269684 
  3.00973    43993.621    44521.58246  44511.55301 0.00002273057 
  3.01382    43961.641    44438.83368  44428.77719 0.0000227471 
  3.01791    43879.895    44355.76907  44345.68543 0.00002278948 
  3.02200    43888.338    44272.39694  44262.28603 0.0000227851 
  3.02609    43828.575    44188.72552  44178.58724 0.00002281617 
  3.03018    43788.639    44104.76296  44094.59719 0.00002283697 
  3.03427    43702.957    44020.51732  44010.32394 0.00002288175 
  3.03836    43576.648    43935.99659  43925.7755  0.00002294807 
  3.04245    43582.681    43851.20867  43840.95975 0.00002294489 
  3.04654    43475.085    43766.16141  43755.88454 0.00002300168 
  3.05063    43436.009    43680.86253  43670.5576  0.00002302237 
  3.05472    43369.727    43595.31972  43584.98661 0.00002305756 
  3.05881    43282.982    43509.54058  43499.17916 0.00002310377 
  3.06290    43173.248    43423.53261  43413.14278 0.00002316249 
  3.06699    43219.666    43337.30326  43326.88489 0.00002313762 
  3.07108    43072.903    43250.8599   43240.41288 0.00002321645 
  3.07518    43072.826    43164.20981  43153.73401 0.00002321649 
  3.07927    42907.527    43077.36021  43066.85551 0.00002330593 
  3.08336    42903.855    42990.31824  42979.78453 0.00002330793 
  3.08745    42877.949    42903.09096  42892.52811 0.00002332201 
  3.09154    42718.719    42815.68538  42805.09326 0.00002340894 
  3.09563    42679.398    42728.1084   42717.4869  0.00002343051 
  3.09972    42530.671    42640.36688  42629.71586 0.00002351244 
  3.10381    42539.035    42552.46759  42541.78694 0.00002350782 
  3.10790    42382.608    42464.41724  42453.70682 0.00002359458 
  3.11199    42369.703    42376.22245  42365.48215 0.00002360177 
  3.11608    42290.374    42287.8898   42277.11948 0.00002364604 
  3.12017    42174.906    42199.42577  42188.6253  0.00002371078 
  3.12426    42142.942    42110.83678  42100.00604 0.00002372877 
  3.12835    41989.496    42022.12919  42011.26805 0.00002381548 
  3.13244    41989.829    41933.30928  41922.41761 0.00002381529 
  3.13653    41846.001    41844.38328  41833.46093 0.00002389715 
  3.14062    41768.52     41755.35732  41744.40418 0.00002394148 
  3.14471    41708.271    41666.23749  41655.25342 0.00002397606 
  3.14880    41619.081    41577.0298   41566.01466 0.00002402744 
  3.15289    41610.584    41487.7402   41476.69387 0.00002403235 
  3.15698    41441.79     41398.37457  41387.29691 0.00002413023 
  3.16107    41337.603    41308.93874  41297.8296  0.00002419105 
  3.16516    41247.776    41219.43844  41208.2977  0.00002424373 
  3.16925    41221.224    41129.87936  41118.70688 0.00002425935 
  3.17334    41113.644    41040.26714  41029.06278 0.00002432283 
  3.17743    41057.954    40950.60732  40939.37094 0.00002435582 
  3.18152    40921.051    40860.90541  40849.63687 0.0000244373 
  3.18561    40789.499    40771.16683  40759.86599 0.00002451611 
  3.18970    40748.991    40681.39695  40670.06367 0.00002454048 
  3.19379    40660.624    40591.60109  40580.23522 0.00002459382 
  3.19788    40600.421    40501.78448  40490.38589 0.00002463029 
  3.20197    40497        40411.95232  40400.52086 0.00002469319 
  3.20606    40465.915    40322.10973  40310.64525 0.00002471216 
  3.21015    40329.227    40232.26177  40220.76413 0.00002479591 
  3.21424    40298.736    40142.41345  40130.8825  0.00002481467 
  3.21833    40106.371    40052.56971  40041.0053  0.00002493369 
  3.22243    40107.444    39962.73544  39951.13743 0.00002493303 
  3.22652    39961.555    39872.91546  39861.2837  0.00002502405 
  3.23061    39872.895    39783.11455  39771.44888 0.00002507969 
  3.23470    39783.209    39693.33742  39681.63769 0.00002513623 
  3.23879    39670.467    39603.58871  39591.85478 0.00002520767 
  3.24288    39649.489    39513.87303  39502.10474 0.00002522101 
  3.24697    39550.565    39424.19492  39412.39211 0.00002528409 
  3.25106    39485.04     39334.55886  39322.72138 0.00002532605 
  3.25515    39354.655    39244.96928  39233.09698 0.00002540995 
  3.25924    39328.355    39155.43055  39143.52327 0.00002542695 
  3.26333    39128.706    39065.94699  39054.00457 0.00002555668 
  3.26742    39087.582    38976.52287  38964.54516 0.00002558357 
  3.27151    38998.49     38887.1624   38875.14922 0.00002564202 
  3.27560    38933.44     38797.86972  38785.82093 0.00002568486 
  3.27969    38810.027    38708.64895  38696.56438 0.00002576654 
  3.28378    38734.745    38619.50413  38607.38362 0.00002581662 
  3.28787    38625.775    38530.43926  38518.28264 0.00002588945 
  3.29196    38568.74     38441.45828  38429.2654  0.00002592773 
  3.29605    38469.735    38352.56509  38340.33577 0.00002599446 
  3.30014    38364.868    38263.76353  38251.49761 0.00002606551 
  3.30423    38248.391    38175.05739  38162.7547  0.00002614489 
  3.30832    38169.241    38086.45041  38074.11078 0.00002619911 
  3.31241    38124.427    37997.94628  37985.56955 0.0000262299 
  3.31650    38033.283    37909.54864  37897.13462 0.00002629276 
  3.32059    37954.538    37821.26107  37808.80961 0.00002634731 
  3.32469    37796.94     37733.08713  37720.59804 0.00002645717 
  3.32878    37774.228    37645.03029  37632.50341 0.00002647308 
  3.33287    37674.845    37557.09401  37544.52915 0.00002654291 
  3.33696    37579.25     37469.28168  37456.67868 0.00002661043 
  3.34105    37463.476    37381.59665  37368.95532 0.00002669266 
  3.34514    37363.094    37294.04222  37281.36239 0.00002676438 
  3.34923    37295.79     37206.62165  37193.90313 0.00002681268 
  3.35332    37170.056    37119.33813  37106.58074 0.00002690338 
  3.35741    37115.491    37032.19483  37019.3984  0.00002694293 
  3.36150    37051.367    36945.19487  36932.35921 0.00002698956 
  3.36559    36983.432    36858.34131  36845.46624 0.00002703913 
  3.36968    36826.197    36771.63719  36758.72252 0.00002715458 
  3.37377    36717.449    36685.08547  36672.13101 0.00002723501 
  3.37786    36747.064    36598.68909  36585.69466 0.00002721306 
  3.38195    36565.461    36512.45095  36499.41636 0.00002734821 
  3.38604    36510.901    36426.37389  36413.29895 0.00002738908 
  3.39013    36405.387    36340.46071  36327.34523 0.00002746846 
  3.39422    36299.989    36254.71418  36241.55796 0.00002754822 
  3.39831    36273.571    36169.137    36155.93985 0.00002756828 
  3.40240    36211.27     36083.73187  36070.49359 0.00002761571 
  3.40650    36073.256    35998.5014   35985.22181 0.00002772137 
  3.41059    35966.881    35913.44819  35900.12708 0.00002780336 
  3.41468    35920.536    35828.5748   35815.21197 0.00002783923 
  3.41877    35763.318    35743.88372  35730.47898 0.00002796161 
  3.42286    35720.349    35659.37743  35645.93057 0.00002799525 
  3.42695    35682.675    35575.05836  35561.56917 0.0000280248 
  3.43104    35526.491    35490.92888  35477.39717 0.00002814801 
  3.43513    35456.744    35406.99136  35393.41691 0.00002820338 
  3.43922    35335.448    35323.24809  35309.63071 0.00002830019 
  3.44331    35256.946    35239.70134  35226.04082 0.00002836321 
  3.44740    35210.887    35156.35335  35142.64947 0.00002840031 
  3.45149    35122.582    35073.20631  35059.45886 0.00002847171 
  3.45558    35081.179    34990.26237  34976.47114 0.00002850531 
  3.45967    34996.935    34907.52364  34893.68842 0.00002857393 
  3.46376    34929.47     34824.99221  34811.11278 0.00002862912 
  3.46785    34869.522    34742.67011  34728.74626 0.00002867834 
  3.47194    34782.031    34660.55934  34646.59085 0.00002875048 
  3.47604    34731.991    34578.66188  34564.64853 0.0000287919 
  3.48013    34582.098    34496.97966  34482.92122 0.0000289167 
  3.48422    34572.294    34415.51456  34401.41082 0.0000289249 
  3.48831    34416.815    34334.26845  34320.11919 0.00002905556 
  3.49240    34376.799    34253.24315  34239.04814 0.00002908939 
  3.49649    34286.535    34172.44046  34158.19946 0.00002916597 
  3.50058    34200.837    34091.86211  34077.5749  0.00002923905 
  3.50467    34131.207    34011.50984  33997.17619 0.0000292987 
  3.50876    34120.282    33931.38532  33917.005   0.00002930808 
  3.51285    33996.865    33851.49021  33837.06299 0.00002941448 
  3.51694    33917.435    33771.82612  33757.35176 0.00002948336 
  3.52103    33820.859    33693.02688  33677.87291 0.00002956755 
  3.52512    33764.666    33613.83042  33598.62797 0.00002961676 
  3.52921    33725.339    33534.86965  33519.61847 0.0000296513 
  3.53330    33609.703    33456.14603  33440.84589 0.00002975331 
  3.53739    33514.858    33377.66103  33362.31168 0.00002983751 
  3.54149    33445.44     33299.41607  33284.01727 0.00002989944 
  3.54558    33405.486    33221.41253  33205.96403 0.0000299352 
  3.54967    33317.023    33143.65178  33128.15332 0.00003001469 
  3.55376    33249.34     33066.13514  33050.58647 0.00003007578 
  3.55785    33160.868    32988.8639   32973.26478 0.00003015603 
  3.56194    33122.017    32911.83934  32896.18951 0.0000301914 
  3.56603    33087.044    32835.06269  32819.36189 0.00003022331 
  3.57012    32989.366    32758.53515  32742.78312 0.0000303128 
  3.57421    32909.842    32682.2579   32666.45438 0.00003038605 
  3.57830    32860.52     32606.23208  32590.37681 0.00003043165 
  3.58239    32806.234    32530.45881  32514.55154 0.00003048201 
  3.58648    32704.352    32454.93919  32438.97963 0.00003057697 
  3.59057    32640.315    32379.67426  32363.66216 0.00003063696 
  3.59467    32605.618    32304.66506  32288.60015 0.00003066956 
  3.59876    32425.914    32229.9126   32213.7946  0.00003083953 
  3.60285    32422.023    32155.41784  32139.24648 0.00003084323 
  3.60694    32318.007    32081.18174  32064.95674 0.0000309425 
  3.61103    32288.943    32007.20521  31990.92631 0.00003097035 
  3.61512    32199.195    31933.48915  31917.15606 0.00003105668 
  3.61921    32091.549    31860.03442  31843.64686 0.00003116085 
  3.62330    32042.7      31786.84187  31770.39955 0.00003120836 
  3.62739    32003.159    31713.9123   31697.41494 0.00003124692 
  3.63148    31916.413    31641.2465   31624.69382 0.00003133184 
  3.63557    31854.922    31568.84524  31552.23694 0.00003139232 
  3.63966    31739.499    31496.70924  31480.04504 0.00003150648 
  3.64375    31655.775    31424.83923  31408.11883 0.00003158981 
  3.64785    31620.755    31353.23587  31336.45898 0.0000316248 
  3.65194    31589.609    31281.89985  31265.06617 0.00003165598 
  3.65603    31417.561    31210.83178  31193.94101 0.00003182933 
  3.66012    31356.147    31140.03229  31123.08412 0.00003189167 
  3.66421    31298.807    31069.50195  31052.49608 0.0000319501 
  3.66830    31267.634    30999.24133  30982.17746 0.00003198195 
  3.67239    31178.713    30929.25096  30912.12879 0.00003207316 
  3.67648    31042.087    30859.53138  30842.35058 0.00003221433 
  3.68057    31026.57     30790.08307  30772.84334 0.00003223044 
  3.68466    30921.702    30720.90649  30703.60751 0.00003233975 
  3.68875    30851.675    30652.00209  30634.64355 0.00003241315 
  3.69284    30801.863    30583.37031  30565.95188 0.00003246557 
  3.69694    30668.842    30515.01154  30497.5329  0.00003260638 
  3.70103    30676.833    30446.92616  30429.38699 0.00003259789 
  3.70512    30558.878    30379.11453  30361.5145  0.00003272371 
  3.70921    30484.08     30311.57698  30293.91577 0.00003280401 
  3.71330    30440.535    30244.31384  30226.59111 0.00003285093 
  3.71739    30351.927    30177.3254   30159.54081 0.00003294684 
  3.72148    30272.346    30110.61192  30092.76514 0.00003303345 
  3.72557    30192.193    30044.17366  30026.26436 0.00003312114 
  3.72966    30086.184    29978.01086  29960.03869 0.00003323785 
  3.73375    30059.175    29912.12373  29894.08834 0.00003326771 
  3.73784    30020.149    29846.51245  29828.4135  0.00003331096 
  3.74193    29897.185    29781.1772   29763.01433 0.00003344797 
  3.74603    29833.802    29716.11812  29697.891   0.00003351903 
  3.75012    29781.417    29651.33537  29633.04363 0.00003357799 
  3.75421    29686.831    29586.82904  29568.47232 0.00003368497 
  3.75830    29580.315    29522.59923  29504.17718 0.00003380627 
  3.76239    29562.111    29458.64601  29440.15827 0.00003382708 
  3.76648    29424.832    29394.96945  29376.41565 0.0000339849 
  3.77057    29473.298    29331.56959  29312.94935 0.00003392902 
  3.77466    29352.501    29268.44643  29249.75939 0.00003406865 
  3.77875    29205.086    29205.59999  29186.84577 0.00003424061 
  3.78284    29217.862    29143.03025  29124.20848 0.00003422564 
  3.78694    29156.899    29080.73718  29061.84747 0.0000342972 
  3.79103    29077.191    29018.72072  28999.7627  0.00003439122 
  3.79512    29006.845    28956.98081  28937.95409 0.00003447462 
  3.79921    28973.348    28895.51736  28876.42155 0.00003451448 
  3.80330    28851.971    28834.33027  28815.16499 0.00003465968 
  3.80739    28756.651    28773.41943  28754.18427 0.00003477456 
  3.81148    28765.708    28712.7847   28693.47927 0.00003476362 
  3.81557    28680.178    28652.42593  28633.04982 0.00003486729 
  3.81966    28600.654    28592.34295  28572.89576 0.00003496424 
  3.82375    28501.162    28532.53558  28513.01691 0.00003508629 
  3.82785    28461.613    28473.00362  28453.41306 0.00003513504 
  3.83194    28426.309    28413.74686  28394.08399 0.00003517868 
  3.83603    28306.304    28354.76506  28335.02947 0.00003532782 
  3.84012    28233.24     28296.058    28276.24926 0.00003541924 
  3.84421    28220.485    28237.62539  28217.74309 0.00003543525 
  3.84830    28169.509    28179.46698  28159.51068 0.00003549938 
  3.85239    28055.727    28121.58248  28101.55175 0.00003564335 
  3.85648    28087.066    28063.97157  28043.86599 0.00003560358 
  3.86057    27980.774    28006.63395  27986.45307 0.00003573883 
  3.86466    27917.668    27949.56928  27929.31266 0.00003581961 
  3.86876    27830.119    27892.77722  27872.44442 0.00003593229 
  3.87285    27763.555    27836.2574   27815.84798 0.00003601844 
  3.87694    27681.587    27780.00947  27759.52297 0.0000361251 
  3.88103    27682.665    27724.03303  27703.469   0.00003612369 
  3.88512    27625.991    27668.32768  27647.68566 0.0000361978 
  3.88921    27529.152    27612.89302  27592.17254 0.00003632513 
  3.89330    27485.214    27557.72861  27536.92921 0.0000363832 
  3.89739    27473.165    27502.83402  27481.95524 0.00003639916 
  3.90148    27398.719    27448.20881  27427.25016 0.00003649806 
  3.90558    27282.659    27393.85251  27372.81352 0.00003665332 
  3.90967    27235.592    27339.76464  27318.64484 0.00003671666 
  3.91376    27215.144    27285.94473  27264.74361 0.00003674425 
  3.91785    27184.642    27232.39226  27211.10936 0.00003678548 
  3.92194    27079.006    27179.10674  27157.74155 0.00003692898 
  3.92603    27076.832    27126.08766  27104.63967 0.00003693194 
  3.93012    26949.354    27073.33445  27051.80318 0.00003710664 
  3.93421    26953.438    27020.8466   26999.23154 0.00003710102 
  3.93830    26939.844    26968.62353  26946.92417 0.00003711974 
  3.94240    26842.888    26916.66471  26894.88052 0.00003725382 
  3.94649    26750.253    26864.96953  26843.10001 0.00003738282 
  3.95058    26731.236    26813.53742  26791.58204 0.00003740942 
  3.95467    26663.525    26762.36777  26740.32601 0.00003750442 
  3.95876    26632.445    26711.45999  26689.33132 0.00003754819 
  3.96285    26535.132    26660.81346  26638.59733 0.00003768589 
  3.96694    26532.509    26610.42755  26588.12342 0.00003768961 
  3.97103    26485.38     26560.30161  26537.90895 0.00003775668 
  3.97513    26487.897    26510.43501  26487.95326 0.00003775309 
  3.97922    26388.212    26460.8271   26438.2557  0.00003789571 
  3.98331    26330.187    26411.47719  26388.81559 0.00003797922 
  3.98740    26336.823    26362.38463  26339.63226 0.00003796965 
  3.99149    26246.843    26313.54872  26290.70502 0.00003809982 
  3.99558    26168.801    26264.96877  26242.03316 0.00003821344 
  3.99967    26138.079    26216.64409  26193.61599 0.00003825836 
  4.00376    26144.743    26168.57396  26145.45279 0.00003824861 
  4.00785    26056.959    26120.75766  26097.54283 0.00003837746 
  4.01195    25963.42     26073.19447  26049.88539 0.00003851573 
  4.01604    25949.432    26025.88365  26002.47971 0.00003853649 
  4.02013    25889.722    25978.82446  25955.32506 0.00003862537 
  4.02422    25806.891    25932.01615  25908.42068 0.00003874934 
  4.02831    25784.786    25885.45795  25861.76581 0.00003878256 
  4.03240    25716.676    25839.14911  25815.35967 0.00003888527 
  4.03649    25762.925    25793.08884  25769.20147 0.00003881547 
  4.04058    25683.066    25747.27638  25723.29045 0.00003893616 
  4.04468    25638.584    25701.71092  25677.62579 0.00003900371 
  4.04877    25564.704    25656.39167  25632.20671 0.00003911643 
  4.05286    25499.92     25611.31783  25587.03239 0.00003921581 
  4.05695    25453.334    25566.48859  25542.10201 0.00003928758 
  4.06104    25390.7      25521.90314  25497.41476 0.0000393845 
  4.06513    25327.275    25477.56064  25452.9698  0.00003948313 
  4.06922    25325.504    25433.46028  25408.7663  0.00003948589 
  4.07332    25248.617    25389.6012   25364.80341 0.00003960613 
  4.07741    25227.035    25345.98259  25321.0803  0.00003964001 
  4.08150    25239.714    25302.60358  25277.59609 0.0000396201 
  4.08559    25175.488    25259.46331  25234.34994 0.00003972118 
  4.08968    25094.899    25216.56093  25191.34098 0.00003984874 
  4.09377    25102.567    25173.89558  25148.56833 0.00003983656 
  4.09786    25024.557    25131.46637  25106.03112 0.00003996075 
  4.10195    24961.746    25089.27244  25063.72845 0.0000400613 
  4.10605    24973.531    25047.3129   25021.65945 0.0000400424 
  4.11014    24943.745    25005.58687  24979.82322 0.00004009021 
  4.11423    24832.901    24964.09344  24938.21886 0.00004026916 
  4.11832    24781.016    24922.83173  24896.84546 0.00004035347 
  4.12241    24729.895    24881.80083  24855.70211 0.00004043689 
  4.12650    24693.333    24840.99983  24814.7879  0.00004049676 
  4.13059    24639.774    24800.42781  24774.10191 0.00004058479 
  4.13469    24656.766    24760.08386  24733.64321 0.00004055682 
  4.13878    24519.246    24719.96706  24693.41088 0.00004078429 
  4.14287    24495.891    24680.07649  24653.40397 0.00004082317 
  4.14696    24465.9      24640.41121  24613.62156 0.00004087322 
  4.15105    24429.223    24600.97029  24574.06271 0.00004093458 
  4.15514    24406.579    24561.75278  24534.72645 0.00004097256 
  4.15923    24382.132    24522.75775  24495.61185 0.00004101364 
  4.16333    24243.213    24483.98425  24456.71795 0.00004124866 
  4.16742    24231.329    24445.43134  24418.0438  0.00004126889 
  4.17151    24141.017    24407.09803  24379.58842 0.00004142328 
  4.17560    24185.833    24368.98342  24341.35085 0.00004134652 
  4.17969    24071.705    24331.0865   24303.33014 0.00004154255 
  4.18378    24026.482    24293.40632  24265.52529 0.00004162074 
  4.18787    24005.089    24255.94193  24227.93535 0.00004165783 
  4.19197    23995.202    24218.69234  24190.55932 0.000041675 
  4.19606    23966.317    24181.65658  24153.39623 0.00004172523 
  4.20015    23834.997    24144.83367  24116.44509 0.00004195511 
  4.20424    23838.017    24108.22265  24079.70491 0.0000419498 
  4.20833    23786.134    24071.82252  24043.1747  0.0000420413 
  4.21242    23755.105    24035.6323   24006.85347 0.00004209621 
  4.21651    23714.585    23999.65099  23970.74023 0.00004216814 
  4.22061    23697.913    23963.87763  23934.83397 0.00004219781 
  4.22470    23628.855    23928.3112   23899.13369 0.00004232114 
  4.22879    23592.918    23892.95073  23863.63838 0.0000423856 
  4.23288    23568.402    23857.79519  23828.34705 0.00004242969 
  4.23697    23549.352    23822.84362  23793.25869 0.00004246401 
  4.24106    23475.13     23788.095    23758.37228 0.00004259827 
  4.24516    23481.121    23753.54832  23723.6868  0.0000425874 
  4.24925    23432.929    23719.20259  23689.20126 0.00004267499 
  4.25334    23399.87     23685.05679  23654.91463 0.00004273528 
  4.25743    23384.232    23651.10994  23620.82588 0.00004276386 
  4.26152    23327.679    23617.36099  23586.93402 0.00004286753 
  4.26561    23303.931    23583.80897  23553.238   0.00004291122 
  4.26970    23196.508    23550.45286  23519.73682 0.00004310994 
  4.27380    23225.339    23517.29161  23486.42944 0.00004305642 
  4.27789    23149.244    23484.32425  23453.31484 0.00004319795 
  4.28198    23140.727    23451.54975  23420.392   0.00004321385 
  4.28607    23158.402    23418.96708  23387.65988 0.00004318087 
  4.29016    23041.125    23386.57524  23355.11746 0.00004340066 
  4.29425    22999.585    23354.37322  23322.7637  0.00004347905 
  4.29835    23018.039    23322.35997  23290.59759 0.00004344419 
  4.30244    23018.374    23290.5345   23258.61808 0.00004344356 
  4.30653    22927.813    23258.89576  23226.82414 0.00004361515 
  4.31062    22892.92     23227.44276  23195.21474 0.00004368163 
  4.31471    22852.752    23196.17446  23163.78884 0.00004375841 
  4.31880    22792.611    23165.08983  23132.54542 0.00004387387 
  4.32290    22788.191    23134.18788  23101.48343 0.00004388238 
  4.32699    22732.492    23103.46757  23070.60185 0.0000439899 
  4.33108    22745.144    23072.92787  23039.89963 0.00004396543 
  4.33517    22651.37     23042.56777  23009.37575 0.00004414744 
  4.33926    22669.947    23012.38622  22979.02915 0.00004411126 
  4.34335    22616.23     22982.38226  22948.85882 0.00004421603 
  4.34745    22574.12     22952.5548   22918.86371 0.00004429852 
  4.35154    22517.053    22922.90285  22889.04278 0.00004441079 
  4.35563    22506.463    22893.42539  22859.39501 0.00004443168 
  4.35972    22420.86     22864.12139  22829.91935 0.00004460132 
  4.36381    22429.547    22834.98983  22800.61477 0.00004458405 
  4.36790    22421.354    22806.0297   22771.48024 0.00004460034 
  4.37200    22381.671    22777.23997  22742.51471 0.00004467942 
  4.37609    22269.938    22748.61962  22713.71716 0.00004490358 
  4.38018    22371.972    22720.16763  22685.08655 0.00004469879 
  4.38427    22320.851    22691.88299  22656.62185 0.00004480116 
  4.38836    22251.504    22663.76469  22628.32202 0.00004494078 
  4.39245    22243.925    22635.81167  22600.18604 0.00004495609 
  4.39655    22166.033    22608.023    22572.21287 0.00004511407 
  4.40064    22130.916    22580.39759  22544.40148 0.00004518566 
  4.40473    22092.225    22552.93446  22516.75084 0.00004526479 
  4.40882    22071.887    22525.63258  22489.25993 0.0000453065 
  4.41291    22029.116    22498.49096  22461.92771 0.00004539447 
  4.41700    22008.508    22471.50858  22434.75316 0.00004543697 
  4.42110    21970.581    22444.68444  22407.73526 0.00004551541 
  4.42519    21927.676    22418.01752  22380.87297 0.00004560447 
  4.42928    21973.332    22391.50683  22354.16529 0.00004550971 
  4.43337    21900.852    22365.15136  22327.61117 0.00004566032 
  4.43746    21867.758    22338.95012  22301.20962 0.00004572943 
  4.44156    21877.403    22312.90211  22274.9596  0.00004570926 
  4.44565    21796.756    22287.0063   22248.8601  0.00004587839 
  4.44974    21795.337    22261.26172  22222.9101  0.00004588137 
  4.45383    21747.502    22235.66737  22197.10859 0.00004598229 
  4.45792    21710.445    22210.22226  22171.45455 0.00004606078 
  4.46201    21658.072    22184.9254   22145.94698 0.00004617216 
  4.46611    21665.926    22159.7758   22120.58487 0.00004615542 
  4.47020    21646.996    22134.7725   22095.3672  0.00004619579 
  4.47429    21633.214    22109.91446  22070.29297 0.00004622522 
  4.47838    21612.712    22085.20073  22045.36118 0.00004626907 
  4.48247    21570.465    22060.63036  22020.57083 0.00004635969 
  4.48657    21533.57     22036.2023   21995.92092 0.00004643912 
  4.49066    21481.917    22011.91563  21971.41044 0.00004655078 
  4.49475    21510.565    21987.76939  21947.03841 0.00004648878 
  4.49884    21473.712    21963.76255  21922.80382 0.00004656857 
  4.50293    21426.133    21939.89419  21898.70569 0.00004667198 
  4.50703    21470.27     21916.16332  21874.74303 0.00004657603 
  4.51112    21416.198    21892.56901  21850.91485 0.00004669363 
  4.51521    21339.521    21869.11026  21827.22017 0.00004686141 
  4.51930    21374.326    21845.78616  21803.658   0.0000467851 
  4.52339    21318.271    21822.5957   21780.22736 0.00004690812 
  4.52748    21300.317    21799.53796  21756.92728 0.00004694766 
  4.53158    21280.996    21776.61201  21733.75678 0.00004699028 
  4.53567    21245.999    21753.81686  21710.71489 0.00004706769 
  4.53976    21228.731    21731.15159  21687.80064 0.00004710597 
  4.54385    21258.701    21708.61529  21665.01306 0.00004703956 
  4.54794    21170.794    21686.20696  21642.35118 0.00004723488 
  4.55204    21178.443    21663.92573  21619.81405 0.00004721782 
  4.55613    21143.915    21641.77062  21597.40071 0.00004729493 
  4.56022    21167.543    21619.74076  21575.11019 0.00004724214 
  4.56431    21131.804    21597.83516  21552.94155 0.00004732204 
  4.56840    21078.607    21576.05296  21530.89383 0.00004744147 
  4.57250    21135.14     21554.39319  21508.96609 0.00004731457 
  4.57659    21060.015    21532.85499  21487.15738 0.00004748335 
  4.58068    21029.835    21511.43739  21465.46676 0.00004755149 
  4.58477    21085.459    21490.13954  21443.89329 0.00004742605 
  4.58886    21023.96     21468.9605   21422.43604 0.00004756478 
  4.59296    21054.385    21447.89941  21401.09406 0.00004749604 
  4.59705    20979.38     21426.95535  21379.86644 0.00004766585 
  4.60114    21015.757    21406.12739  21358.75224 0.00004758334 
  4.60523    20971.986    21385.41472  21337.75054 0.00004768266 
  4.60932    20980.289    21364.81638  21316.86043 0.00004766379 
  4.61342    20940.525    21344.33157  21296.08097 0.00004775429 
  4.61751    20956.655    21323.95936  21275.41127 0.00004771754 
  4.62160    20941.302    21303.69889  21254.8504  0.00004775252 
  4.62569    20902.895    21283.54926  21234.39747 0.00004784026 
  4.62978    20936.465    21263.50966  21214.05157 0.00004776356 
  4.63388    20858.113    21243.57918  21193.81179 0.00004794298 
  4.63797    20913.691    21223.75702  21173.67724 0.00004781557 
  4.64206    20871.231    21204.0423   21153.64703 0.00004791284 
  4.64615    20856.296    21184.43417  21133.72027 0.00004794715 
  4.65025    20841.348    21164.93178  21113.89607 0.00004798154 
  4.65434    20822.705    21145.53426  21094.17355 0.0000480245 
  4.65843    20882.337    21126.24086  21074.55182 0.00004788736 
  4.66252    20853.924    21107.05068  21055.03002 0.00004795261 
  4.66661    20882.977    21087.96293  21035.60727 0.00004788589 
  4.67071    20845.072    21068.97674  21016.28269 0.00004797297 
  4.67480    20846.279    21050.09136  20997.05544 0.00004797019 
  4.67889    20875.456    21031.30595  20977.92464 0.00004790315 
  4.68298    20925.807    21012.61969  20958.88944 0.00004778788 
  4.68707    20855.918    20994.03178  20939.94898 0.00004794802 
  4.69117    20859.144    20975.54143  20921.10242 0.00004794061 
  4.69526    20829.864    20957.14784  20902.34891 0.00004800799 
  4.69935    20895.45     20938.85022  20883.6876  0.00004785731 
  4.70344    20884.935    20920.64779  20865.11766 0.0000478814 
  4.70754    20875.837    20902.53976  20846.63825 0.00004790227 
  4.71163    20890.947    20884.52537  20828.24855 0.00004786762 
  4.71572    20888.877    20866.60385  20809.94772 0.00004787237 
  4.71981    20896.225    20848.77442  20791.73494 0.00004785553 
  4.72390    20901.049    20831.03629  20773.6094  0.00004784449 
  4.72800    20891.575    20813.38879  20755.57028 0.00004786619 
  4.73209    20857.488    20795.83113  20737.61677 0.00004794441 
  4.73618    20867.057    20778.3626   20719.74805 0.00004792243 
  4.74027    20989.137    20760.98238  20701.96334 0.00004764369 
  4.74437    20932.833    20743.68979  20684.26182 0.00004777184 
  4.74846    20914.884    20726.48408  20666.64271 0.00004781284 
  4.75255    20903.894    20709.36455  20649.10522 0.00004783798 
  4.75664    20997.615    20692.33047  20631.64855 0.00004762446 
  4.76073    20944.903    20675.38112  20614.27193 0.00004774431 
  4.76483    20958.877    20658.51582  20596.97457 0.00004771248 
  4.76892    21004.826    20641.73382  20579.75571 0.00004760811 
  4.77301    21010.862    20625.03448  20562.61457 0.00004759443 
  4.77710    20987.318    20608.41709  20545.55039 0.00004764782 
  4.78120    21034.335    20591.88096  20528.5624  0.00004754132 
  4.78529    21016.796    20575.42545  20511.64985 0.00004758099 
  4.78938    21086.519    20559.04983  20494.81199 0.00004742366 
  4.79347    21053.322    20542.75343  20478.04807 0.00004749844 
  4.79757    21136.49     20526.53563  20461.35733 0.00004731155 
  4.80166    21101.831    20510.3958   20444.73905 0.00004738925 
  4.80575    21071.779    20494.33322  20428.19249 0.00004745684 
  4.80984    21127.34     20478.34726  20411.71691 0.00004733204 
  4.81393    21160.567    20462.43731  20395.31159 0.00004725771 
  4.81803    21225.708    20446.60273  20378.9758  0.00004711268 
  4.82212    21182.486    20430.84295  20362.70882 0.00004720881 
  4.82621    21205.542    20415.15726  20346.50995 0.00004715748 
  4.83030    21238.46     20399.54508  20330.37847 0.00004708439 
  4.83440    21268.8      20384.00587  20314.31367 0.00004701723 
  4.83849    21252.941    20368.53892  20298.31486 0.00004705231 
  4.84258    21312.193    20353.1437   20282.38134 0.0000469215 
  4.84667    21337.361    20337.81967  20266.51241 0.00004686615 
  4.85077    21291.167    20322.56615  20250.70739 0.00004696783 
  4.85486    21354.457    20307.38267  20234.96559 0.00004682863 
  4.85895    21432.859    20292.26856  20219.28633 0.00004665733 
  4.86304    21390.103    20277.22331  20203.66895 0.00004675059 
  4.86714    21411.499    20262.24644  20188.11277 0.00004670388 
  4.87123    21461.779    20247.33728  20172.61711 0.00004659446 
  4.87532    21487.114    20232.49541  20157.18134 0.00004653952 
  4.87941    21455.26     20217.72018  20141.80477 0.00004660862 
  4.88351    21505.366    20203.01119  20126.48677 0.00004650002 
  4.88760    21445.741    20188.36781  20111.22669 0.00004662931 
  4.89169    21541.988    20173.78967  20096.02388 0.00004642097 
  4.89578    21553.809    20159.2761   20080.8777  0.00004639551 
  4.89988    21538.675    20144.82677  20065.78752 0.00004642811 
  4.90397    21513.767    20130.44106  20050.75271 0.00004648186 
  4.90806    21612.127    20116.1186   20035.77264 0.00004627032 
  4.91215    21576.471    20101.85882  20020.84669 0.00004634678 
  4.91624    21584.321    20087.66138  20005.97425 0.00004632993 
  4.92034    21610.641    20073.52577  19991.15471 0.0000462735 
  4.92443    21646.845    20059.45145  19976.38745 0.00004619611 
  4.92852    21599.899    20045.43814  19961.67187 0.00004629651 
  4.93262    21605.834    20031.48536  19947.00739 0.0000462838 
  4.93671    21621.897    20017.59257  19932.39339 0.00004624941 
  4.94080    21606.997    20003.75954  19917.8293  0.0000462813 
  4.94489    21607.21     19989.9858   19903.31452 0.00004628085 
  4.94899    21607.607    19976.27085  19888.84849 0.00004628 
  4.95308    21575.981    19962.61448  19874.43062 0.00004634783 
  4.95717    21575.446    19949.01624  19860.06034 0.00004634898 
  4.96126    21567.316    19935.47566  19845.73708 0.00004636646 
  4.96536    21535.582    19921.99257  19831.46029 0.00004643478 
  4.96945    21495.601    19908.56653  19817.22941 0.00004652115 
  4.97354    21531.653    19895.19721  19803.04388 0.00004644325 
  4.97763    21513.527    19881.88427  19788.90316 0.00004648238 
  4.98173    21495.349    19868.62731  19774.80669 0.00004652169 
  4.98582    21457.319    19855.42621  19760.75396 0.00004660414 
  4.98991    21390.439    19842.28057  19746.7444  0.00004674986 
  4.99400    21375.508    19829.19009  19732.77751 0.00004678251 
  4.99810    21357.211    19816.15453  19718.85275 0.00004682259 
  5.00219    21268.469    19803.17349  19704.96961 0.00004701796 
  5.00628    21259.364    19790.24693  19691.12755 0.0000470381 
  5.01037    21209.922    19777.37451  19677.32609 0.00004714775 
  5.01447    21199.02     19764.55601  19663.56469 0.00004717199 
  5.01856    21106.176    19751.79119  19649.84288 0.0000473795 
  5.02265    21052.455    19739.07983  19636.16013 0.0000475004 
  5.02674    21011.079    19726.42177  19622.51597 0.00004759394 
  5.03084    20985.3      19713.81679  19608.9099  0.0000476524 
  5.03493    20877.482    19701.26476  19595.34144 0.0000478985 
  5.03902    20866.598    19688.76547  19581.81011 0.00004792348 
  5.04312    20782.931    19676.31882  19568.31543 0.00004811641 
  5.04721    20746.843    19663.92465  19554.85694 0.0000482001 
  5.05130    20664.333    19651.58288  19541.43415 0.00004839256 
  5.05539    20631.883    19639.29335  19528.04662 0.00004846867 
  5.05949    20587.009    19627.05601  19514.69389 0.00004857432 
  5.06358    20443.602    19614.87076  19501.37549 0.00004891506 
  5.06767    20450.51     19602.73758  19488.09099 0.00004889854 
  5.07176    20339.794    19590.65637  19474.83995 0.00004916471 
  5.07586    20298.025    19578.62715  19461.62191 0.00004926588 
  5.07995    20238.904    19566.65001  19448.43644 0.00004940979 
  5.08404    20131.282    19554.72469  19435.28312 0.00004967394 
  5.08814    20113.222    19542.85136  19422.16152 0.00004971854 
  5.09223    20037.017    19531.03003  19409.07121 0.00004990763 
  5.09632    19963.123    19519.26077  19396.01178 0.00005009236 
  5.10041    19949.429    19507.54365  19382.98282 0.00005012675 
  5.10451    19850.271    19495.87891  19369.98392 0.00005037715 
  5.10860    19809.496    19484.26639  19357.01466 0.00005048084 
  5.11269    19737.559    19472.70632  19344.07467 0.00005066483 
  5.11679    19726.685    19461.19888  19331.16353 0.00005069275 
  5.12088    19608.586    19449.74438  19318.28086 0.00005099807 
  5.12497    19602.872    19438.34271  19305.42627 0.00005101293 
  5.12906    19552.012    19426.99423  19292.59938 0.00005114563 
  5.13316    19499.287    19415.69935  19279.79982 0.00005128393 
  5.13725    19444.347    19404.458    19267.0272  0.00005142883 
  5.14134    19403.721    19393.27063  19254.28116 0.00005153651 
  5.14544    19380.611    19382.1377   19241.56134 0.00005159796 
  5.14953    19332.795    19371.05922  19228.86738 0.00005172558 
  5.15362    19270.384    19360.03572  19216.19891 0.0000518931 
  5.15771    19278.034    19349.06776  19203.55559 0.00005187251 
  5.16181    19221.107    19338.15538  19190.93707 0.00005202614 
  5.16590    19143.366    19327.2992   19178.34301 0.00005223742 
  5.16999    19125.801    19316.49992  19165.77307 0.00005228539 
  5.17409    19110.613    19305.7576   19153.22692 0.00005232695 
  5.17818    19043.983    19295.07321  19140.70421 0.00005251002 
  5.18227    19080.804    19284.44692  19128.20464 0.00005240869 
  5.18636    19038.579    19273.87971  19115.72788 0.00005252493 
  5.19046    18967.398    19263.37179  19103.2736  0.00005272204 
  5.19455    18957.443    19252.92429  19090.8415  0.00005274973 
  5.19864    18947.419    19242.53746  19078.43127 0.00005277764 
  5.20274    18883.302    19232.21251  19066.04261 0.00005295684 
  5.20683    18844.976    19221.94972  19053.6752  0.00005306454 
  5.21092    18858.487    19211.75045  19041.32877 0.00005302652 
  5.21501    18821.543    19201.61505  19029.003   0.00005313061 
  5.21911    18766.907    19191.54494  19016.69763 0.00005328529 
  5.22320    18754.99     19181.54084  19004.41235 0.00005331914 
  5.22729    18681.741    19171.6035   18992.1469  0.0000535282 
  5.23139    18724.786    19161.73448  18979.901   0.00005340515 
  5.23548    18720.15     19151.93437  18967.67437 0.00005341838 
  5.23957    18722.494    19142.20488  18955.46675 0.00005341169 
  5.24367    18671.816    19132.54699  18943.27787 0.00005355665 
  5.24776    18674.815    19122.96189  18931.10749 0.00005354805 
  5.25185    18660.854    19113.45075  18918.95533 0.00005358812 
  5.25594    18585.495    19104.0155   18906.82115 0.0000538054 
  5.26004    18552.259    19094.65732  18894.7047  0.00005390179 
  5.26413    18608.256    19085.37741  18882.60575 0.00005373959 
  5.26822    18559.082    19076.17806  18870.52404 0.00005388198 
  5.27232    18548.74     19067.06062  18858.45935 0.00005391202 
  5.27641    18510.672    19058.02684  18846.41144 0.00005402289 
  5.28050    18526.139    19049.0786   18834.38009 0.00005397779 
  5.28460    18515.75     19040.21746  18822.36507 0.00005400807 
  5.28869    18531.781    19031.44616  18810.36617 0.00005396135 
  5.29278    18448.04     19022.76644  18798.38316 0.0000542063 
  5.29688    18425.581    19014.18052  18786.41584 0.00005427237 
  5.30097    18421.933    19005.6907   18774.464   0.00005428312 
  5.30506    18463.255    18997.29942  18762.52744 0.00005416163 
  5.30915    18435.453    18989.00924  18750.60595 0.00005424331 
  5.31325    18434.457    18980.82276  18738.69934 0.00005424624 
  5.31734    18416.434    18972.7424   18726.80742 0.00005429933 
  5.32143    18378.858    18964.77182  18714.93    0.00005441034 
  5.32553    18422.726    18956.9137   18703.06689 0.00005428078 
  5.32962    18403.088    18949.17119  18691.21792 0.00005433871 
  5.33371    18348.776    18941.54764  18679.3829  0.00005449955 
  5.33781    18381.51     18934.04652  18667.56166 0.00005440249 
  5.34190    18343.45     18926.67153  18655.75404 0.00005451537 
  5.34599    18374.675    18919.42642  18643.95986 0.00005442273 
  5.35009    18394.625    18912.31529  18632.17897 0.00005436371 
  5.35418    18353.406    18905.34226  18620.4112  0.0000544858 
  5.35827    18342.289    18898.51233  18608.65641 0.00005451882 
  5.36237    18363.355    18891.829    18596.91443 0.00005445628 
  5.36646    18365.845    18885.29775  18585.18513 0.0000544489 
  5.37055    18415.731    18878.92353  18573.46835 0.0000543014 
  5.37465    18380.691    18872.71178  18561.76396 0.00005440492 
  5.37874    18330.89     18866.66803  18550.07182 0.00005455272 
  5.38283    18368.642    18860.79821  18538.3918  0.00005444061 
  5.38693    18302.961    18855.10924  18526.72377 0.00005463597 
  5.39102    18336.577    18849.60613  18515.0676  0.00005453581 
  5.39511    18339.605    18844.29644  18503.42316 0.0000545268 
  5.39921    18383.254    18839.18739  18491.79035 0.00005439733 
  5.40330    18342.223    18834.28653  18480.16904 0.00005451902 
  5.40739    18373.655    18829.60256  18468.55911 0.00005442575 
  5.41149    18347.228    18825.14236  18456.96047 0.00005450415 
  5.41558    18391.037    18820.91542  18445.37301 0.00005437431 
  5.41967    18424.957    18816.93115  18433.79662 0.00005427421 
  5.42377    18417.652    18813.20028  18422.23121 0.00005429574 
  5.42786    18444.119    18809.73131  18410.67667 0.00005421782 
  5.43195    18411.031    18807.21606  18399.13293 0.00005431526 
  5.43605    18446.395    18804.30805  18387.59988 0.00005421113 
  5.44014    18441.641    18801.69648  18376.07745 0.00005422511 
  5.44423    18452.725    18799.39638  18364.56555 0.00005419254 
  5.44833    18503.983    18797.41917  18353.0641  0.00005404242 
  5.45242    18556.32     18795.78031  18341.57303 0.00005389 
  5.45651    18573.161    18794.49633  18330.09226 0.00005384113 
  5.46061    18588.447    18793.58109  18318.62173 0.00005379686 
  5.46470    18618.417    18793.05424  18307.16137 0.00005371026 
  5.46879    18624.486    18792.93128  18295.71112 0.00005369276 
  5.47289    18634.65     18793.23433  18284.27091 0.00005366347 
  5.47698    18671.233    18793.9812   18272.84069 0.00005355833 
  5.48107    18677.188    18795.19645  18261.42041 0.00005354125 
  5.48517    18742.084    18796.90059  18250.01002 0.00005335586 
  5.48926    18794.936    18799.1212   18238.60947 0.00005320582 
  5.49335    18766.549    18801.88161  18227.21872 0.0000532863 
  5.49745    18688.485    18805.21314  18215.83772 0.00005350889 
  5.50154    18794.029    18809.14243  18204.46644 0.00005320839 
  5.50563    18814.664    18813.70506  18193.10484 0.00005315003 
  5.50973    18796.458    18818.93356  18181.75288 0.00005320151 
  5.51382    18834.14     18824.86246  18170.41055 0.00005309507 
  5.51791    18882.981    18831.53495  18159.07782 0.00005295774 
  5.52201    18845.5      18838.98916  18147.75465 0.00005306307 
  5.52610    18830.777    18847.27427  18136.44104 0.00005310455 
  5.53019    18848.852    18856.43669  18125.13696 0.00005305363 
  5.53429    18881.395    18866.52847  18113.8424  0.00005296219 
  5.53838    18886.607    18877.60291  18102.55734 0.00005294757 
  5.54247    18932.111    18889.72575  18091.28179 0.00005282031 
  5.54657    18906.766    18902.95909  18080.01573 0.00005289112 
  5.55066    18936.321    18917.37037  18068.75915 0.00005280857 
  5.55475    18921.429    18933.04129  18057.51207 0.00005285013 
  5.55885    18968.768    18950.05098  18046.27447 0.00005271824 
  5.56294    19024.969    18968.48838  18035.04638 0.0000525625 
  5.56704    18978.108    18988.44981  18023.82778 0.00005269229 
  5.57113    19023.831    19010.03618  18012.6187  0.00005256565 
  5.57522    19026.234    19033.36864  18001.41915 0.00005255901 
  5.57932    19083.272    19058.5675   17990.22913 0.00005240192 
  5.58341    19104.285    19085.76803  17979.04868 0.00005234428 
  5.58750    19101.932    19115.11719  17967.87781 0.00005235073 
  5.59160    19155.454    19146.7768   17956.71655 0.00005220445 
  5.59569    19137.794    19180.9232   17945.56492 0.00005225263 
  5.59978    19202.54     19217.75015  17934.42294 0.00005207644 
  5.60388    19207.846    19257.47024  17923.29066 0.00005206206 
  5.60797    19246.246    19300.31815  17912.1681  0.00005195818 
  5.61207    19304.95     19346.5519   17901.05531 0.00005180019 
  5.61616    19259.068    19396.45601  17889.95231 0.00005192359 
  5.62025    19352.482    19450.3471   17878.85915 0.00005167296 
  5.62435    19422.39     19508.57449  17867.77588 0.00005148697 
  5.62844    19448.017    19571.5266   17856.70254 0.00005141912 
  5.63253    19489.241    19639.63605  17845.63917 0.00005131036 
  5.63663    19589.942    19713.38588  17834.58583 0.0000510466 
  5.64072    19658.819    19793.31514  17823.54258 0.00005086776 
  5.64481    19723.728    19880.02942  17812.50946 0.00005070035 
  5.64891    19753.573    19974.20886  17801.48653 0.00005062375 
  5.65300    19806.064    20076.61961  17790.47386 0.00005048959 
  5.65710    19860.072    20188.14529  17779.47151 0.00005035228 
  5.66119    19987.318    20309.74308  17768.47953 0.00005003173 
  5.66528    20096.62     20442.55134  17757.498   0.00004975961 
  5.66938    20173.426    20587.86185  17746.52699 0.00004957016 
  5.67347    20318.663    20747.16723  17735.56657 0.00004921584 
  5.67756    20459.948    20922.22517  17724.6168  0.00004887598 
  5.68166    20612.369    21115.03387  17713.67777 0.00004851456 
  5.68575    20800.342    21328.03004  17702.74955 0.00004807613 
  5.68985    20981.857    21564.10558  17691.83223 0.00004766022 
  5.69394    21188.433    21826.78511  17680.92587 0.00004719556 
  5.69803    21432.801    22120.25608  17670.03058 0.00004665746 
  5.70213    21712.176    22449.75341  17659.14642 0.00004605711 
  5.70622    21995.291    22821.71873  17648.2735  0.00004546428 
  5.71031    22400.82     23243.92373  17637.41189 0.00004464122 
  5.71441    22846.907    23726.04037  17626.5617  0.0000437696 
  5.71850    23301.405    24279.86377  17615.72301 0.00004291587 
  5.72260    23905.675    24919.40003  17604.89592 0.00004183107 
  5.72669    24599.025    25661.53448  17594.08053 0.00004065202 
  5.73078    25321.977    26526.09699  17583.27693 0.00003949139 
  5.73488    26325.218    27535.57985  17572.48523 0.00003798639 
  5.73897    27393.644    28715.79876  17561.70553 0.00003650482 
  5.74307    28680.212    30094.60929  17550.93794 0.00003486725 
  5.74716    30246.04     31702.42478  17540.18255 0.00003306218 
  5.75125    32076.957    33569.87242  17529.43949 0.00003117503 
  5.75535    34260.9      35727.76488  17518.70886 0.00002918779 
  5.75944    36838.3      38202.90604  17507.99077 0.00002714566 
  5.76353    39696.404    41016.33525  17497.28533 0.0000251912 
  5.76763    42985.915    44175.04091  17486.59267 0.00002326343 
  5.77172    46670.601    47665.46671  17475.91289 0.00002142676 
  5.77582    50511.224    51437.65575  17465.24612 0.00001979758 
  5.77991    54719.57     55388.75484  17454.59247 0.000018275 
  5.78400    58431.558    59345.9204   17443.95207 0.00001711404 
  5.78810    62141.776    63051.84013  17433.32505 0.00001609223 
  5.79219    65134.143    66178.86203  17422.71152 0.00001535293 
  5.79629    67038.471    68373.08003  17412.11161 0.00001491681 
  5.80038    68007.692    69339.98652  17401.52545 0.00001470422 
  5.80447    67589.085    68936.32795  17390.95318 0.00001479529 
  5.80857    66144.333    67220.7022   17380.39492 0.00001511845 
  5.81266    63482.245    64432.68367  17369.8508  0.00001575244 
  5.81676    60276.4      60912.55011  17359.32096 0.00001659024 
  5.82085    56455.431    57006.9228   17348.80553 0.00001771309 
  5.82494    52442.096    53006.81766  17338.30465 0.00001906865 
  5.82904    48423.646    49121.06699  17327.81846 0.00002065107 
  5.83313    44861.408    45480.65539  17317.34711 0.00002229087 
  5.83723    41270.497    42155.91532  17306.89072 0.00002423038 
  5.84132    38534.048    39173.66535  17296.44944 0.00002595108 
  5.84541    35665.602    36534.73978  17286.02341 0.00002803822 
  5.84951    33460.038    34223.29906  17275.61279 0.0000298864 
  5.85360    31517.625    32214.41089  17265.21772 0.00003172828 
  5.85770    29801.823    30478.64877  17254.83833 0.00003355499 
  5.86179    28345.078    28985.03559  17244.47479 0.00003527949 
  5.86589    27168.602    27702.93687  17234.12724 0.00003680719 
  5.86998    26055.5      26603.27967  17223.79584 0.00003837961 
  5.87407    25176.326    25659.42764  17213.48073 0.00003971985 
  5.87817    24391.583    24847.20288  17203.18207 0.00004099775 
  5.88226    23697.999    24145.72194  17192.90001 0.00004219766 
  5.88636    23143.764    23536.92856  17182.63471 0.00004320818 
  5.89045    22599.653    23005.50228  17172.38633 0.00004424847 
  5.89454    22132.979    22538.83459  17162.15502 0.00004518145 
  5.89864    21755.066    22126.37166  17151.94094 0.00004596631 
  5.90273    21397.032    21759.5289   17141.74425 0.00004673545 
  5.90683    21081.334    21431.31608  17131.56512 0.00004743533 
  5.91092    20820.109    21136.04883  17121.4037  0.00004803049 
  5.91501    20543.66     20869.09288  17111.26016 0.00004867682 
  5.91911    20295.369    20626.65151  17101.13466 0.00004927232 
  5.92320    20111.954    20405.59235  17091.02736 0.00004972167 
  5.92730    19925.332    20203.28736  17080.93844 0.00005018737 
  5.93139    19724.601    20017.59011  17070.86805 0.00005069811 
  5.93549    19608.157    19846.61805  17060.81637 0.00005099918 
  5.93958    19454.069    19688.78087  17050.78356 0.00005140313 
  5.94367    19298.849    19542.70625  17040.76979 0.00005181656 
  5.94777    19232.877    19407.18736  17030.77524 0.0000519943 
  5.95186    19085.282    19281.2111   17020.80007 0.0000523964 
  5.95596    18992.559    19163.84661  17010.84445 0.0000526522 
  5.96005    18908.003    19054.27462  17000.90855 0.00005288766 
  5.96415    18803.457    18951.80341  16990.99256 0.00005318171 
  5.96824    18737.925    18855.78515  16981.09664 0.0000533677 
  5.97233    18598.388    18765.64504  16971.22096 0.0000537681 
  5.97643    18583.819    18680.89545  16961.36571 0.00005381025 
  5.98052    18481.192    18601.0744   16951.53105 0.00005410906 
  5.98462    18471.938    18525.76862  16941.71717 0.00005413617 
  5.98871    18365.788    18454.62772  16931.92424 0.00005444907 
  5.99281    18333.847    18387.31512  16922.15244 0.00005454393 
  5.99690    18247.534    18323.5272   16912.40194 0.00005480193 
  6.00099    18215.334    18263.00795  16902.67292 0.0000548988 
  6.00509    18149.728    18205.50177  16892.96557 0.00005509724 
  6.00918    18147.639    18150.79943  16883.28007 0.00005510359 
  6.01328    18080.989    18098.68872  16873.61658 0.00005530671 
  6.01737    18065.13     18048.99687  16863.9753  0.00005535526 
  6.02147    18005.027    18001.54751  16854.35641 0.00005554004 
  6.02556    17939.879    17956.19298  16844.76008 0.00005574174 
  6.02966    17911.751    17912.79777  16835.18651 0.00005582927 
  6.03375    17859.918    17871.22576  16825.63586 0.0000559913 
  6.03784    17839.68     17831.36744  16816.10833 0.00005605482 
  6.04194    17850.126    17793.10804  16806.60409 0.00005602201 
  6.04603    17762.477    17756.35193  16797.12334 0.00005629845 
  6.05013    17765.818    17721.01135  16787.66625 0.00005628787 
  6.05422    17743.424    17686.99549  16778.23302 0.00005635891 
  6.05832    17724.638    17654.23039  16768.82381 0.00005641864 
  6.06241    17684.701    17622.64676  16759.43882 0.00005654605 
  6.06650    17659.669    17592.1731   16750.07824 0.0000566262 
  6.07060    17611.965    17562.75043  16740.74225 0.00005677958 
  6.07469    17613.546    17534.32423  16731.43103 0.00005677448 
  6.07879    17607.408    17506.83737  16722.14477 0.00005679428 
  6.08288    17541.717    17480.24289  16712.88366 0.00005700696 
  6.08698    17548.17     17454.49559  16703.64788 0.000056986 
  6.09107    17523.871    17429.55283  16694.43763 0.00005706502 
  6.09517    17500.389    17405.3772   16685.25307 0.00005714159 
  6.09926    17504.88     17381.92842  16676.09441 0.00005712693 
  6.10336    17493.498    17359.17411  16666.96183 0.0000571641 
  6.10745    17461.387    17337.08236  16657.85551 0.00005726922 
  6.11154    17453.128    17315.62364  16648.77565 0.00005729632 
  6.11564    17404.889    17294.77001  16639.72243 0.00005745512 
  6.11973    17429.673    17274.4957   16630.69603 0.00005737342 
  6.12383    17404.161    17254.77644  16621.69665 0.00005745752 
  6.12792    17385.008    17235.58969  16612.72447 0.00005752082 
  6.13202    17343.794    17216.91431  16603.77967 0.00005765751 
  6.13611    17397.858    17198.73055  16594.86246 0.00005747834 
  6.14021    17346.644    17181.01993  16585.973   0.00005764804 
  6.14430    17339.921    17163.76516  16577.11149 0.00005767039 
  6.14840    17293.481    17146.95013  16568.27812 0.00005782526 
  6.15249    17296.638    17130.55985  16559.47307 0.0000578147 
  6.15659    17275.567    17114.5801   16550.69653 0.00005788522 
  6.16068    17259.825    17098.99771  16541.94869 0.00005793802 
  6.16477    17264.218    17083.80033  16533.22972 0.00005792327 
  6.16887    17287.271    17068.97653  16524.53983 0.00005784603 
  6.17296    17257.747    17054.51471  16515.87919 0.00005794499 
  6.17706    17222.446    17040.40668  16507.24799 0.00005806376 
  6.18115    17262.504    17026.64265  16498.64642 0.00005792902 
  6.18525    17231.8      17013.21317  16490.07466 0.00005803224 
  6.18934    17218.367    17000.11071  16481.53289 0.00005807752 
  6.19344    17192.036    16987.32695  16473.02131 0.00005816647 
  6.19753    17209.911    16974.85709  16464.54009 0.00005810605 
  6.20163    17165.608    16962.69317  16456.08942 0.00005825602 
  6.20572    17176.737    16950.82986  16447.66949 0.00005821828 
  6.20982    17161.673    16939.26119  16439.28048 0.00005826938 
  6.21391    17097.526    16927.98397  16430.92256 0.00005848799 
  6.21801    17140.134    16916.99253  16422.59594 0.0000583426 
  6.22210    17132.22     16906.28257  16414.30078 0.00005836955 
  6.22620    17131.284    16895.85236  16406.03727 0.00005837274 
  6.23029    17094.459    16885.69735  16397.80559 0.00005849849 
  6.23438    17091.507    16875.81509  16389.60592 0.00005850859 
  6.23848    17079.217    16866.20368  16381.43846 0.00005855069 
  6.24257    17086.211    16856.86049  16373.30336 0.00005852673 
  6.24667    17066.031    16847.78565  16365.20082 0.00005859593 
  6.25076    17044.974    16838.97654  16357.13102 0.00005866832 
  6.25486    17070.686    16830.43274  16349.09413 0.00005857995 
  6.25895    17037.782    16822.15406  16341.09034 0.00005869309 
  6.26305    17008.404    16814.14046  16333.11982 0.00005879446 
  6.26714    16969.482    16806.39217  16325.18275 0.00005892932 
  6.27124    17045.621    16798.91022  16317.2793  0.00005866609 
  6.27533    17006.1      16791.6949   16309.40966 0.00005880243 
  6.27943    16991.684    16784.74936  16301.574   0.00005885232 
  6.28352    17007.116    16778.07394  16293.77249 0.00005879892 
  6.28762    17002.017    16771.67125  16286.00531 0.00005881655 
  6.29171    16997.313    16765.54418  16278.27264 0.00005883283 
  6.29581    16968.97     16759.69561  16270.57465 0.0000589311 
  6.29990    16946.73     16754.12874  16262.9115  0.00005900843 
  6.30400    16971.604    16748.84798  16255.28338 0.00005892195 
  6.30809    16982.577    16743.85732  16247.69046 0.00005888388 
  6.31219    16983.744    16739.16118  16240.1329  0.00005887983 
  6.31628    16938.37     16734.76541  16232.61088 0.00005903756 
  6.32038    16922.96     16730.67548  16225.12457 0.00005909132 
  6.32447    16942.801    16726.8976   16217.67413 0.00005902212 
  6.32857    16957.726    16723.43749  16210.25974 0.00005897017 
  6.33266    16907.665    16720.30452  16202.88156 0.00005914477 
  6.33676    16952.232    16717.50506  16195.53975 0.00005898928 
  6.34085    16989.53     16715.04787  16188.23449 0.00005885978 
  6.34495    16934.706    16712.94198  16180.96594 0.00005905033 
  6.34904    16933.95     16711.19627  16173.73426 0.00005905297 
  6.35314    16898.011    16709.82327  16166.53962 0.00005917856 
  6.35723    16917.034    16708.83274  16159.38218 0.00005911202 
  6.36133    16949.449    16708.23694  16152.2621  0.00005899897 
  6.36542    16930.778    16708.04862  16145.17954 0.00005906403 
  6.36952    16929.987    16708.28164  16138.13467 0.00005906679 
  6.37361    16907.221    16708.95041  16131.12764 0.00005914633 
  6.37771    16937.713    16710.07079  16124.15861 0.00005903985 
  6.38180    16932.497    16711.65944  16117.22773 0.00005905803 
  6.38590    16922.537    16713.73419  16110.33518 0.00005909279 
  6.38999    16943.301    16716.31412  16103.48109 0.00005902038 
  6.39409    16928.806    16719.41967  16096.66563 0.00005907091 
  6.39818    16942.477    16723.07265  16089.88894 0.00005902325 
  6.40228    16888.761    16727.29634  16083.15119 0.00005921097 
  6.40637    16926.022    16732.11546  16076.45253 0.00005908063 
  6.41047    16889.721    16737.55863  16069.7931  0.00005920761 
  6.41456    16951.101    16743.65086  16063.17305 0.00005899322 
  6.41866    16952.761    16750.42456  16056.59254 0.00005898744 
  6.42275    16939.034    16757.91208  16050.05171 0.00005903524 
  6.42685    16963.283    16766.14876  16043.55071 0.00005895085 
  6.43094    16948.387    16775.17169  16037.08969 0.00005900266 
  6.43504    16998.275    16785.02393  16030.66878 0.0000588295 
  6.43913    16992.457    16795.74414  16024.28814 0.00005884964 
  6.44323    16993.639    16807.38113  16017.9479  0.00005884555 
  6.44733    17015.685    16819.98447  16011.64821 0.00005876931 
  6.45142    17045.401    16833.61119  16005.38921 0.00005866685 
  6.45552    17037.927    16848.31402  15999.17104 0.00005869259 
  6.45961    17034.41     16864.15751  15992.99383 0.0000587047 
  6.46371    17099.927    16881.2128   15986.85773 0.00005847978 
  6.46780    17069.749    16899.54684  15980.76287 0.00005858317 
  6.47190    17099.963    16919.24447  15974.70938 0.00005847966 
  6.47599    17127.473    16940.38527  15968.6974  0.00005838573 
  6.48009    17141.537    16963.06475  15962.72706 0.00005833783 
  6.48418    17145.154    16987.388    15956.79849 0.00005832552 
  6.48828    17173.554    17013.45725  15950.91183 0.00005822907 
  6.49237    17210.17     17041.39972  15945.06719 0.00005810518 
  6.49647    17237.164    17071.33848  15939.26472 0.00005801418 
  6.50056    17285.038    17103.42476  15933.50453 0.0000578535 
  6.50466    17305.49     17137.80698  15927.78676 0.00005778513 
  6.50875    17312.796    17174.66652  15922.11152 0.00005776075 
  6.51285    17381.368    17214.18309  15916.47894 0.00005753287 
  6.51694    17382.09     17256.57654  15910.88915 0.00005753048 
  6.52104    17386.923    17302.06676  15905.34225 0.00005751449 
  6.52514    17422.361    17350.92152  15899.83838 0.0000573975 
  6.52923    17562.469    17403.41801  15894.37764 0.0000569396 
  6.53333    17603.689    17459.86376  15888.96016 0.00005680628 
  6.53742    17609.991    17520.62231  15883.58605 0.00005678595 
  6.54152    17729.6      17586.07536  15878.25542 0.00005640285 
  6.54561    17785.664    17656.64573  15872.9684  0.00005622506 
  6.54971    17824.18     17732.83191  15867.72508 0.00005610356 
  6.55380    17950.752    17815.1592   15862.52558 0.00005570797 
  6.55790    18032.74     17904.22143  15857.37001 0.00005545469 
  6.56199    18077.516    18000.66512  15852.25848 0.00005531733 
  6.56609    18225.632    18105.24429  15847.19109 0.00005486778 
  6.57019    18337.703    18218.75365  15842.16794 0.00005453246 
  6.57428    18464.11     18342.0852   15837.18915 0.00005415912 
  6.57838    18581.876    18476.21918  15832.25481 0.00005381588 
  6.58247    18751.248    18622.23134  15827.36502 0.00005332978 
  6.58657    18915.271    18781.27709  15822.51988 0.00005286734 
  6.59066    19119.264    18954.67575  15817.7195  0.00005230327 
  6.59476    19358.355    19143.79793  15812.96396 0.00005165728 
  6.59885    19584.943    19350.1402   15808.25336 0.00005105963 
  6.60295    19846.544    19575.30894  15803.5878  0.00005038661 
  6.60704    20152.357    19821.01148  15798.96736 0.00004962199 
  6.61114    20400.514    20089.0497   15794.39215 0.00004901837 
  6.61524    20776.454    20381.30136  15789.86224 0.00004813141 
  6.61933    21163.88     20699.6928   15785.37773 0.00004725032 
  6.62343    21525.935    21046.16041  15780.9387  0.00004645559 
  6.62752    21987.205    21422.58736  15776.54524 0.000045481 
  6.63162    22474.986    21830.72593  15772.19742 0.00004449391 
  6.63571    22997.81     22272.07549  15767.89535 0.0000434824 
  6.63981    23535.018    22747.71935  15763.63908 0.00004248988 
  6.64390    24114.209    23258.12091  15759.42871 0.00004146933 
  6.64800    24690.75     23802.90448  15755.2643  0.000040501 
  6.65210    25259.431    24380.26232  15751.14595 0.00003958917 
  6.65619    25901.5      24986.91598  15747.07371 0.0000386078 
  6.66029    26532.287    25617.41565  15743.04767 0.00003768993 
  6.66438    27157.542    26263.71338  15739.0679  0.00003682218 
  6.66848    27726.57     26914.83044  15735.13446 0.00003606649 
  6.67257    28385.037    27556.28448  15731.24742 0.00003522983 
  6.67667    28909.97     28170.58311  15727.40686 0.00003459014 
  6.68077    29423.403    28737.40586  15723.61283 0.00003398655 
  6.68486    29815.022    29234.75863  15719.8654  0.00003354014 
  6.68896    30116.139    29640.39905  15716.16464 0.00003320479 
  6.69305    30339.67     29934.27619  15712.5106  0.00003296015 
  6.69715    30362.461    30100.57956  15708.90335 0.00003293541 
  6.70124    30250.4      30129.75135  15705.34293 0.00003305741 
  6.70534    29975.077    30019.92229  15701.82941 0.00003336105 
  6.70944    29586.518    29777.04163  15698.36285 0.00003379918 
  6.71353    28993.871    29414.19614  15694.94328 0.00003449005 
  6.71763    28389.859    28949.64836  15691.57078 0.00003522385 
  6.72172    27672.966    28404.95693  15688.24538 0.00003613635 
  6.72582    26964.471    27802.3238   15684.96713 0.00003708584 
  6.72991    26242.785    27163.19823  15681.73609 0.00003810571 
  6.73401    25544.759    26506.41399  15678.55229 0.00003914697 
  6.73811    24869.213    25848.02387  15675.41578 0.00004021036 
  6.74220    24241.497    25200.47786  15672.3266  0.00004125158 
  6.74630    23671.655    24573.36488  15669.28479 0.00004224462 
  6.75039    23140.866    23973.17203  15666.29039 0.00004321359 
  6.75449    22631.901    23404.26209  15663.34343 0.00004418542 
  6.75859    22193.272    22869.11113  15660.44396 0.0000450587 
  6.76268    21748.657    22368.58075  15657.59201 0.00004597985 
  6.76678    21333.946    21902.71443  15654.7876  0.00004687365 
  6.77087    20953.734    21470.58831  15652.03077 0.00004772419 
  6.77497    20589.844    21070.93266  15649.32155 0.00004856763 
  6.77907    20310.3      20702.09905  15646.65996 0.0000492361 
  6.78316    19964.468    20362.29051  15644.04603 0.00005008899 
  6.78726    19670.595    20049.50754  15641.47979 0.0000508373 
  6.79135    19405.812    19761.85297  15638.96125 0.00005153095 
  6.79545    19152.439    19497.42054  15636.49043 0.00005221267 
  6.79954    18953.703    19254.39769  15634.06736 0.00005276014 
  6.80364    18685.857    19030.9714   15631.69206 0.00005351641 
  6.80774    18503.685    18825.51626  15629.36453 0.00005404329 
  6.81183    18299.101    18636.48098  15627.08479 0.00005464749 
  6.81593    18158.983    18462.42604  15624.85286 0.00005506916 
  6.82002    18018.02     18302.01764  15622.66874 0.00005549999 
  6.82412    17831.248    18154.03034  15620.53244 0.00005608132 
  6.82822    17695.175    18017.34081  15618.44397 0.00005651258 
  6.83231    17588.242    17890.92334  15616.40334 0.00005685617 
  6.83641    17483.859    17773.84449  15614.41055 0.00005719561 
  6.84050    17338.201    17665.25755  15612.4656  0.00005767611 
  6.84460    17283.731    17564.39592  15610.5685  0.00005785788 
  6.84870    17202.829    17470.56719  15608.71923 0.00005812997 
  6.85279    17079.547    17383.14712  15606.91781 0.00005854956 
  6.85689    16988.353    17301.57338  15605.16421 0.00005886386 
  6.86098    16940.458    17225.3403   15603.45845 0.00005903028 
  6.86508    16910.251    17153.99297  15601.8005  0.00005913573 
  6.86918    16815.478    17087.12176  15600.19036 0.00005946902 
  6.87327    16817.028    17024.3593   15598.62802 0.00005946354 
  6.87737    16751.091    16965.37459  15597.11346 0.0000596976 
  6.88147    16684.305    16909.86915  15595.64668 0.00005993657 
  6.88556    16639.384    16857.56859  15594.22765 0.00006009838 
  6.88966    16603.555    16808.24159  15592.85635 0.00006022807 
  6.89375    16548.37     16761.66211  15591.53277 0.00006042891 
  6.89785    16463.893    16717.63146  15590.25689 0.00006073898 
  6.90195    16440.768    16675.96394  15589.02867 0.00006082441 
  6.90604    16424.944    16636.50465  15587.8481  0.00006088301 
  6.91014    16435.597    16599.09868  15586.71515 0.00006084355 
  6.91423    16385.34     16563.60498  15585.62979 0.00006103016 
  6.91833    16354.075    16529.90659  15584.59199 0.00006114684 
  6.92243    16303.597    16497.88422  15583.60172 0.00006133616 
  6.92652    16313.111    16467.42892  15582.65894 0.00006130039 
  6.93062    16305.091    16438.45048  15581.76363 0.00006133054 
  6.93472    16271.306    16410.85591  15580.91573 0.00006145788 
  6.93881    16250.215    16384.55948  15580.11522 0.00006153765 
  6.94291    16257.34     16359.49087  15579.36206 0.00006151068 
  6.94700    16234.891    16335.57387  15578.6562  0.00006159573 
  6.95110    16214.894    16312.74791  15577.99759 0.0000616717 
  6.95520    16183.3      16290.9474   15577.3862  0.00006179209 
  6.95929    16172.096    16270.12072  15576.82197 0.0000618349 
  6.96339    16154.27     16250.21058  15576.30486 0.00006190314 
  6.96749    16119.708    16231.17253  15575.83481 0.00006203586 
  6.97158    16098.448    16212.9568   15575.41178 0.00006211779 
  6.97568    16135.943    16195.523    15575.0357  0.00006197345 
  6.97977    16088.139    16178.83327  15574.70653 0.00006215759 
  6.98387    16093.004    16162.84674  15574.42421 0.0000621388 
  6.98797    16071.375    16147.53077  15574.18867 0.00006222243 
  6.99206    16123.352    16132.8544   15573.99986 0.00006202184 
  6.99616    16077.771    16118.78394  15573.85772 0.00006219768 
  7.00026    16065.629    16105.29254  15573.76217 0.00006224468 
  7.00435    16059.822    16092.35497  15573.71316 0.00006226719 
  7.00845    16043.436    16079.94308  15573.71061 0.00006233079 
  7.01255    16060.65     16068.03482  15573.75446 0.00006226398 
  7.01664    16040.868    16056.60791  15573.84463 0.00006234077 
  7.02074    16005.651    16045.64282  15573.98106 0.00006247793 
  7.02483    16028.514    16035.1173   15574.16367 0.00006238882 
  7.02893    16035.037    16025.01412  15574.39238 0.00006236344 
  7.03303    16002.637    16015.31575  15574.66711 0.0000624897 
  7.03712    16033.596    16006.00571  15574.98779 0.00006236904 
  7.04122    16011.891    15997.06848  15575.35433 0.00006245359 
  7.04532    15994.876    15988.48929  15575.76666 0.00006252002 
  7.04941    15990.403    15980.25434  15576.22468 0.00006253751 
  7.05351    15980.173    15972.35022  15576.72831 0.00006257755 
  7.05761    15967.448    15964.76472  15577.27747 0.00006262742 
  7.06170    15944.639    15957.48592  15577.87206 0.000062717 
  7.06580    15961.579    15950.50271  15578.51199 0.00006265044 
  7.06990    15959.08     15943.80437  15579.19717 0.00006266025 
  7.07399    15966.157    15937.38099  15579.9275  0.00006263248 
  7.07809    15975.798    15931.22291  15580.7029  0.00006259468 
  7.08219    15949.46     15925.32101  15581.52325 0.00006269805 
  7.08628    15949.158    15919.66682  15582.38847 0.00006269923 
  7.09038    15915.04     15914.25201  15583.29845 0.00006283365 
  7.09448    15973.69     15909.0688   15584.25308 0.00006260294 
  7.09857    15917.651    15904.1098   15585.25227 0.00006282334 
  7.10267    15936.308    15899.36727  15586.29591 0.00006274979 
  7.10677    15935.367    15894.83575  15587.38388 0.0000627535 
  7.11086    15925.807    15890.50818  15588.51609 0.00006279117 
  7.11496    15914.732    15886.37839  15589.69241 0.00006283486 
  7.11906    15895.195    15882.44     15590.91274 0.00006291209 
  7.12315    15978.644    15878.68848  15592.17697 0.00006258353 
  7.12725    15951.39     15875.11802  15593.48497 0.00006269046 
  7.13135    15906.582    15871.72342  15594.83663 0.00006286706 
  7.13544    15921.738    15868.49936  15596.23183 0.00006280721 
  7.13954    15953.738    15865.44217  15597.67044 0.00006268123 
  7.14364    15934.084    15862.54682  15599.15236 0.00006275855 
  7.14773    15921.055    15859.80864  15600.67745 0.00006280991 
  7.15183    15913.111    15857.22438  15602.24558 0.00006284126 
  7.15593    15894.99     15854.78925  15603.85664 0.00006291291 
  7.16002    15894.541    15852.50035  15605.51049 0.00006291468 
  7.16412    15938.546    15850.35321  15607.207   0.00006274098 
  7.16822    15937.403    15848.34514  15608.94604 0.00006274548 
  7.17231    15896.515    15846.47208  15610.72747 0.00006290687 
  7.17641    15892.711    15844.73157  15612.55117 0.00006292193 
  7.18051    15922.029    15843.11968  15614.41699 0.00006280607 
  7.18460    15895.146    15841.63433  15616.3248  0.00006291229 
  7.18870    15884.923    15840.2719   15618.27445 0.00006295278 
  7.19280    15894.513    15839.02992  15620.26581 0.00006291479 
  7.19689    15926.807    15837.90625  15622.29873 0.00006278722 
  7.20099    15934.418    15836.89752  15624.37307 0.00006275723 
  7.20509    15895.749    15836.0017   15626.48869 0.0000629099 
  7.20918    15911.686    15835.21667  15628.64542 0.00006284689 
  7.21328    15885.317    15834.53963  15630.84314 0.00006295121 
  7.21738    15875.579    15833.96861  15633.08167 0.00006298983 
  7.22147    15897.654    15833.50184  15635.36088 0.00006290236 
  7.22557    15877.945    15833.13662  15637.68062 0.00006298044 
  7.22967    15885.21     15832.87129  15640.04071 0.00006295164 
  7.23376    15904.765    15832.70392  15642.44101 0.00006287424 
  7.23786    15909.989    15832.63266  15644.88137 0.00006285359 
  7.24196    15894.958    15832.65606  15647.36161 0.00006291303 
  7.24606    15890.637    15832.77176  15649.88158 0.00006293014 
  7.25015    15882.768    15832.97841  15652.44112 0.00006296132 
  7.25425    15857.653    15833.27433  15655.04007 0.00006306103 
  7.25835    15910.274    15833.658    15657.67824 0.00006285247 
  7.26244    15911.169    15834.12784  15660.35549 0.00006284893 
  7.26654    15892.768    15834.6824   15663.07164 0.0000629217 
  7.27064    15888.864    15835.32028  15665.82653 0.00006293716 
  7.27473    15854.629    15836.04003  15668.61997 0.00006307306 
  7.27883    15887.764    15836.84031  15671.4518  0.00006294152 
  7.28293    15885.227    15837.71984  15674.32184 0.00006295157 
  7.28703    15905.992    15838.67731  15677.22993 0.00006286939 
  7.29112    15872.596    15839.71148  15680.17587 0.00006300167 
  7.29522    15904.051    15840.82115  15683.15949 0.00006287706 
  7.29932    15827.244    15842.00511  15686.18062 0.00006318219 
  7.30341    15869.665    15843.2623   15689.23906 0.0000630133 
  7.30751    15892.003    15844.59135  15692.33465 0.00006292473 
  7.31161    15897.188    15845.9916   15695.46719 0.00006290421 
  7.31570    15865.646    15847.46177  15698.63649 0.00006302926 
  7.31980    15899.148    15849.00084  15701.84238 0.00006289645 
  7.32390    15902.547    15850.60782  15705.08466 0.00006288301 
  7.32800    15862.625    15852.28152  15708.36315 0.00006304127 
  7.33209    15887.471    15854.02138  15711.67764 0.00006294268 
  7.33619    15886.27     15855.82626  15715.02796 0.00006294744 
  7.34029    15895.605    15857.69509  15718.4139  0.00006291047 
  7.34438    15930.176    15859.62734  15721.83528 0.00006277395 
  7.34848    15872.876    15861.62193  15725.29189 0.00006300056 
  7.35258    15891.412    15863.67802  15728.78353 0.00006292707 
  7.35668    15894.796    15865.79465  15732.31001 0.00006291367 
  7.36077    15904.632    15867.97127  15735.87114 0.00006287477 
  7.36487    15901.832    15870.20683  15739.46669 0.00006288584 
  7.36897    15890.177    15872.50082  15743.09648 0.00006293196 
  7.37306    15882.1      15874.85216  15746.7603  0.00006296397 
  7.37716    15873.39     15877.26044  15750.45794 0.00006299852 
  7.38126    15865.054    15879.72459  15754.1892  0.00006303162 
  7.38536    15909.109    15882.2442   15757.95386 0.00006285707 
  7.38945    15925.528    15884.81827  15761.75172 0.00006279227 
  7.39355    15912.18     15887.44638  15765.58258 0.00006284494 
  7.39765    15873.402    15890.1276   15769.4462  0.00006299847 
  7.40175    15921.116    15892.86149  15773.34239 0.00006280967 
  7.40584    15934.729    15895.64719  15777.27093 0.00006275601 
  7.40994    15939.147    15898.48412  15781.2316  0.00006273861 
  7.41404    15933.706    15901.37178  15785.22419 0.00006276004 
  7.41813    15895.572    15904.30934  15789.24847 0.0000629106 
  7.42223    15932.693    15907.29625  15793.30424 0.00006276403 
  7.42633    15943.261    15910.33195  15797.39126 0.00006272243 
  7.43043    15896.72     15913.41594  15801.50932 0.00006290606 
  7.43452    15928.69     15916.54742  15805.65819 0.0000627798 
  7.43862    15887.502    15919.72588  15809.83765 0.00006294256 
  7.44272    15914.529    15922.95079  15814.04748 0.00006283566 
  7.44682    15933.799    15926.22171  15818.28744 0.00006275967 
  7.45091    15917.508    15929.53781  15822.55732 0.0000628239 
  7.45501    15936.553    15932.89872  15826.85688 0.00006274883 
  7.45911    15924.486    15936.30387  15831.18589 0.00006279638 
  7.46321    15942.539    15939.75271  15835.54412 0.00006272527 
  7.46730    15935.788    15943.24473  15839.93134 0.00006275184 
  7.47140    15929.966    15946.77943  15844.34732 0.00006277477 
  7.47550    15962.299    15950.35627  15848.79182 0.00006264762 
  7.47960    15912.418    15953.97475  15853.26461 0.000062844 
  7.48369    15943.17     15957.63438  15857.76545 0.00006272278 
  7.48779    15940.834    15961.33466  15862.2941  0.00006273198 
  7.49189    15937.844    15965.07508  15866.85033 0.00006274374 
  7.49599    15961.304    15968.85517  15871.4339  0.00006265152 
  7.50008    15955.929    15972.67447  15876.04456 0.00006267263 
  7.50418    15981.21     15976.5325   15880.68207 0.00006257348 
  7.50828    15942.846    15980.42876  15885.34619 0.00006272406 
  7.51238    15992.02     15984.36281  15890.03668 0.00006253119 
  7.51647    15963.498    15988.3341   15894.75329 0.00006264291 
  7.52057    15974.935    15992.34234  15899.49578 0.00006259806 
  7.52467    15988.913    15996.387    15904.2639  0.00006254334 
  7.52877    15971.426    16000.46763  15909.0574  0.00006261182 
  7.53286    16016.225    16004.58378  15913.87604 0.00006243669 
  7.53696    15985.102    16008.73494  15918.71956 0.00006255825 
  7.54106    15989.531    16012.92082  15923.58771 0.00006254092 
  7.54516    16010.709    16017.14092  15928.48024 0.0000624582 
  7.54925    16003.433    16021.39471  15933.3969  0.00006248659 
  7.55335    16031.996    16025.68194  15938.33744 0.00006237527 
  7.55745    16029.839    16030.00211  15943.3016  0.00006238366 
  7.56155    16018.094    16034.35472  15948.28913 0.0000624294 
  7.56564    16029.911    16038.73949  15953.29977 0.00006238338 
  7.56974    16017.032    16043.15587  15958.33326 0.00006243354 
  7.57384    16017.794    16047.60359  15963.38934 0.00006243057 
  7.57794    16039.884    16052.08209  15968.46776 0.00006234459 
  7.58203    16021.716    16056.59113  15973.56826 0.00006241529 
  7.58613    16059.237    16061.13013  15978.69057 0.00006226946 
  7.59023    16091.935    16065.69886  15983.83444 0.00006214293 
  7.59433    16042.275    16070.29676  15988.9996  0.0000623353 
  7.59843    16018.945    16074.92357  15994.18579 0.00006242608 
  7.60252    16046.537    16079.57878  15999.39275 0.00006231874 
  7.60662    16114.243    16084.2621   16004.6202  0.0000620569 
  7.61072    16060.627    16088.97305  16009.86789 0.00006226407 
  7.61482    16080.904    16093.71127  16015.13555 0.00006218556 
  7.61891    16060.147    16098.47638  16020.42292 0.00006226593 
  7.62301    16090.967    16103.26807  16025.72971 0.00006214667 
  7.62711    16094.941    16108.08582  16031.05567 0.00006213132 
  7.63121    16128.095    16112.92932  16036.40053 0.0000620036 
  7.63531    16127.043    16117.79824  16041.76401 0.00006200765 
  7.63940    16122.005    16122.69209  16047.14585 0.00006202702 
  7.64350    16154.415    16127.61055  16052.54577 0.00006190258 
  7.64760    16150.092    16132.55324  16057.9635  0.00006191915 
  7.65170    16139.981    16137.5198   16063.39877 0.00006195794 
  7.65579    16127.436    16142.50984  16068.8513  0.00006200614 
  7.65989    16163.728    16147.52305  16074.32082 0.00006186692 
  7.66399    16115.726    16152.55898  16079.80706 0.00006205119 
  7.66809    16125.068    16157.61727  16085.30974 0.00006201524 
  7.67219    16111.376    16162.69758  16090.82858 0.00006206795 
  7.67628    16152.611    16167.79954  16096.3633  0.0000619095 
  7.68038    16171.565    16172.92279  16101.91363 0.00006183693 
  7.68448    16207.805    16178.06696  16107.47929 0.00006169867 
  7.68858    16203.621    16183.23169  16113.06001 0.0000617146 
  7.69268    16179.099    16188.41662  16118.65549 0.00006180814 
  7.69677    16189.965    16193.62138  16124.26546 0.00006176666 
  7.70087    16197.912    16198.84563  16129.88964 0.00006173635 
  7.70497    16229.151    16204.08896  16135.52775 0.00006161752 
  7.70907    16253.856    16209.3511   16141.17951 0.00006152386 
  7.71317    16210.289    16214.63166  16146.84463 0.00006168921 
  7.71726    16229.219    16219.93027  16152.52284 0.00006161726 
  7.72136    16260.588    16225.24658  16158.21384 0.00006149839 
  7.72546    16229.558    16230.58024  16163.91735 0.00006161597 
  7.72956    16269.95     16235.9309   16169.63309 0.000061463 
  7.73366    16289.38     16241.29817  16175.36078 0.00006138969 
  7.73775    16271.261    16246.68178  16181.10012 0.00006145805 
  7.74185    16295.58     16252.08132  16186.85084 0.00006136633 
  7.74595    16292.179    16257.49644  16192.61264 0.00006137914 
  7.75005    16287.34     16262.92684  16198.38524 0.00006139738 
  7.75415    16273.827    16268.37215  16204.16835 0.00006144836 
  7.75824    16334.714    16273.83197  16209.96169 0.00006121931 
  7.76234    16315.851    16279.30605  16215.76496 0.00006129009 
  7.76644    16350.988    16284.79394  16221.57787 0.00006115838 
  7.77054    16297.707    16290.29542  16227.40014 0.00006135832 
  7.77464    16336.21     16295.81005  16233.23148 0.00006121371 
  7.77874    16356.989    16301.3375   16239.0716  0.00006113595 
  7.78283    16357.275    16306.87743  16244.9202  0.00006113488 
  7.78693    16327.765    16312.42956  16250.77699 0.00006124537 
  7.79103    16348.937    16317.99348  16256.64169 0.00006116606 
  7.79513    16379.4      16323.56887  16262.51401 0.0000610523 
  7.79923    16414.286    16329.15537  16268.39364 0.00006092254 
  7.80332    16410.712    16334.7527   16274.28031 0.00006093581 
  7.80742    16378.799    16340.36045  16280.17371 0.00006105454 
  7.81152    16415.264    16345.97831  16286.07355 0.00006091891 
  7.81562    16426.103    16351.60599  16291.97955 0.00006087871 
  7.81972    16443.38     16357.24308  16297.8914  0.00006081475 
  7.82382    16437.576    16362.88928  16303.80881 0.00006083622 
  7.82791    16448.794    16368.54427  16309.7315  0.00006079473 
  7.83201    16440.312    16374.20766  16315.65915 0.0000608261 
  7.83611    16499.648    16379.87917  16321.59149 0.00006060735 
  7.84021    16475.656    16385.55843  16327.52822 0.00006069561 
  7.84431    16502.627    16391.24513  16333.46903 0.00006059641 
  7.84841    16521.382    16396.93897  16339.41364 0.00006052762 
  7.85250    16502.504    16402.63953  16345.36175 0.00006059686 
  7.85660    16511.825    16408.34654  16351.31307 0.00006056266 
  7.86070    16513.968    16414.05966  16357.26729 0.0000605548 
  7.86480    16587.699    16419.77854  16363.22413 0.00006028564 
  7.86890    16546.772    16425.50287  16369.18328 0.00006043475 
  7.87300    16563.409    16431.23232  16375.14445 0.00006037404 
  7.87709    16619.946    16436.96655  16381.10735 0.00006016867 
  7.88119    16585.015    16442.70524  16387.07167 0.00006029539 
  7.88529    16627.794    16448.44805  16393.03713 0.00006014027 
  7.88939    16619.92     16454.19467  16399.00341 0.00006016876 
  7.89349    16625.905    16459.94476  16404.97024 0.0000601471 
  7.89759    16659.822    16465.69799  16410.9373  0.00006002465 
  7.90169    16665.244    16471.45405  16416.9043  0.00006000512 
  7.90578    16678.572    16477.21261  16422.87096 0.00005995717 
  7.90988    16667.919    16482.9733   16428.83695 0.00005999549 
  7.91398    16684.218    16488.73587  16434.802   0.00005993688 
  7.91808    16696.912    16494.49996  16440.7658  0.00005989131 
  7.92218    16709.64     16500.26524  16446.72806 0.00005984569 
  7.92628    16731.662    16506.03141  16452.68848 0.00005976693 
  7.93037    16735.386    16511.79811  16458.64675 0.00005975363 
  7.93447    16731.51     16517.56504  16464.60259 0.00005976747 
  7.93857    16764.832    16523.3319   16470.5557  0.00005964867 
  7.94267    16757.545    16529.09831  16476.50577 0.00005967461 
  7.94677    16764.275    16534.86402  16482.45252 0.00005965066 
  7.95087    16794.23     16540.62868  16488.39564 0.00005954426 
  7.95497    16803.47     16546.39194  16494.33483 0.00005951152 
  7.95907    16804.725    16552.15353  16500.2698  0.00005950707 
  7.96316    16812.763    16557.91312  16506.20026 0.00005947862 
  7.96726    16827.342    16563.67035  16512.1259  0.00005942709 
  7.97136    16818.672    16569.42494  16518.04643 0.00005945773 
  7.97546    16806.026    16575.17659  16523.96155 0.00005950247 
  7.97956    16860.683    16580.92496  16529.87096 0.00005930958 
  7.98366    16851.847    16586.66972  16535.77437 0.00005934068 
  7.98776    16889.209    16592.41057  16541.67148 0.0000592094 
  7.99185    16857.542    16598.14722  16547.562   0.00005932063 
  7.99595    16915.21     16603.87931  16553.44562 0.00005911839 
  8.00005    16892.109    16609.60658  16559.32206 0.00005919924 
  8.00415    16915.052    16615.32867  16565.19101 0.00005911894 
  8.00825    16893.987    16621.04528  16571.05218 0.00005919266 
  8.01235    16942.954    16626.7561   16576.90528 0.00005902159 
  8.01645    16928.002    16632.46082  16582.75001 0.00005907372 
  8.02055    16933.36     16638.15918  16588.58607 0.00005905503 
  8.02464    16951.424    16643.85079  16594.41316 0.00005899209 
  8.02874    16990.905    16649.53537  16600.23101 0.00005885502 
  8.03284    16944.727    16655.21262  16606.0393  0.00005901541 
  8.03694    16982.913    16660.88222  16611.83775 0.00005888271 
  8.04104    17006.77     16666.54387  16617.62607 0.00005880011 
  8.04514    17010.469    16672.19727  16623.40395 0.00005878733 
  8.04924    16986.883    16677.8421   16629.1711  0.00005886895 
  8.05334    17022.852    16683.47807  16634.92724 0.00005874456 
  8.05743    17036.799    16689.10487  16640.67207 0.00005869647 
  8.06153    17029.989    16694.72219  16646.40529 0.00005871994 
  8.06563    16995.399    16700.32972  16652.12662 0.00005883945 
  8.06973    17016.5      16705.92718  16657.83576 0.00005876649 
  8.07383    17066.436    16711.51426  16663.53242 0.00005859454 
  8.07793    17050.421    16717.09066  16669.21631 0.00005864958 
  8.08203    17026.153    16722.65607  16674.88714 0.00005873317 
  8.08613    17062.51     16728.21019  16680.54462 0.00005860802 
  8.09023    17091.251    16733.75273  16686.18846 0.00005850947 
  8.09432    17053.15     16739.28339  16691.81837 0.00005864019 
  8.09842    17005.609    16744.80186  16697.43406 0.00005880413 
  8.10252    17043.543    16750.30786  16703.03524 0.00005867325 
  8.10662    17051.966    16755.80109  16708.62163 0.00005864426 
  8.11072    17092.834    16761.28124  16714.19293 0.00005850405 
  8.11482    17032.276    16766.74802  16719.74885 0.00005871206 
  8.11892    17084.584    16772.20112  16725.28912 0.0000585323 
  8.12302    17103.96     16777.64033  16730.81344 0.00005846599 
  8.12712    17048.055    16783.06527  16736.32153 0.00005865772 
  8.13122    17086.689    16788.47568  16741.8131  0.00005852509 
  8.13532    17063.385    16793.87126  16747.28787 0.00005860502 
  8.13941    17067.148    16799.25173  16752.74556 0.0000585921 
  8.14351    17035.246    16804.61679  16758.18587 0.00005870182 
  8.14761    17053.38     16809.96615  16763.60852 0.0000586394 
  8.15171    17043.578    16815.29954  16769.01324 0.00005867313 
  8.15581    17116.685    16820.61667  16774.39974 0.00005842253 
  8.15991    17073.383    16825.91724  16779.76773 0.0000585707 
  8.16401    17068.67     16831.20096  16785.11694 0.00005858687 
  8.16811    17041.912    16836.46758  16790.44709 0.00005867886 
  8.17221    17031.184    16841.7168   16795.75789 0.00005871582 
  8.17631    17015.459    16846.94833  16801.04906 0.00005877009 
  8.18041    17013.196    16852.16188  16806.32033 0.0000587779 
  8.18450    17023.891    16857.3572   16811.57142 0.00005874098 
  8.18860    17045.888    16862.53398  16816.80205 0.00005866517 
  8.19270    17048.646    16867.69195  16822.01194 0.00005865568 
  8.19680    17043.415    16872.83086  16827.20082 0.00005867369 
  8.20090    17019.062    16877.95041  16832.3684  0.00005875764 
  8.20500    17039.421    16883.0503   16837.51442 0.00005868744 
  8.20910    17070.792    16888.1303   16842.6386  0.00005857959 
  8.21320    17034.175    16893.19011  16847.74067 0.00005870551 
  8.21730    17034.726    16898.22947  16852.82035 0.00005870362 
  8.22140    16977.995    16903.2481   16857.87737 0.00005889977 
  8.22550    17007.569    16908.2457   16862.91146 0.00005879735 
  8.22960    16990.468    16913.2221   16867.92234 0.00005885653 
  8.23370    17029.48     16918.17691  16872.90975 0.0000587217 
  8.23779    17010.1      16923.10996  16877.87342 0.0000587886 
  8.24189    16998.033    16928.02093  16882.81307 0.00005883034 
  8.24599    17007.022    16932.90954  16887.72844 0.00005879924 
  8.25009    17004.237    16937.77557  16892.61927 0.00005880887 
  8.25419    16999.657    16942.61873  16897.48528 0.00005882472 
  8.25829    16972.258    16947.43877  16902.3262  0.00005891968 
  8.26239    16985.05     16952.23542  16907.14179 0.00005887531 
  8.26649    16950.153    16957.00842  16911.93176 0.00005899652 
  8.27059    16980.171    16961.75753  16916.69585 0.00005889222 
  8.27469    17006.628    16966.48248  16921.43381 0.0000588006 
  8.27879    16974.765    16971.183    16926.14537 0.00005891098 
  8.28289    16987.021    16975.85885  16930.83026 0.00005886847 
  8.28699    16960.34     16980.50977  16935.48824 0.00005896108 
  8.29109    16970.553    16985.13552  16940.11903 0.0000589256 
  8.29519    16981.661    16989.73583  16944.72239 0.00005888705 
  8.29929    17004.351    16994.31047  16949.29805 0.00005880848 
  8.30339    16995.643    16998.85914  16953.84575 0.00005883861 
  8.30748    16984.054    17003.38169  16958.36524 0.00005887876 
  8.31158    16998.892    17007.87778  16962.85627 0.00005882736 
  8.31568    16988.204    17012.34721  16967.31857 0.00005886437 
  8.31978    16986.812    17016.78972  16971.75191 0.0000588692 
  8.32388    16957.293    17021.20508  16976.15601 0.00005897168 
  8.32798    16986.768    17025.593    16980.53064 0.00005886935 
  8.33208    16962.94     17029.95334  16984.87554 0.00005895204 
  8.33618    16961.587    17034.28578  16989.19046 0.00005895675 
  8.34028    16983.086    17038.5901   16993.47515 0.00005888211 
  8.34438    16972.198    17042.86604  16997.72937 0.00005891989 
  8.34848    16956.004    17047.11345  17001.95287 0.00005897616 
  8.35258    16931.425    17051.33201  17006.1454  0.00005906177 
  8.35668    16969.561    17055.52152  17010.30671 0.00005892904 
  8.36078    16995.443    17059.68175  17014.43657 0.0000588393 
  8.36488    16965.537    17063.81246  17018.53472 0.00005894302 
  8.36898    16926.603    17067.91345  17022.60094 0.0000590786 
  8.37308    16952.588    17071.98446  17026.63496 0.00005898804 
  8.37718    16969.552    17076.02529  17030.63657 0.00005892907 
  8.38128    16931.651    17080.03566  17034.60551 0.00005906099 
  8.38538    16967.061    17084.01546  17038.54156 0.00005893773 
  8.38948    16960.189    17087.96439  17042.44446 0.00005896161 
  8.39358    16973.523    17091.88224  17046.31399 0.00005891529 
  8.39768    16955.758    17095.7688   17050.14991 0.00005897702 
  8.40178    16984.701    17099.62386  17053.95199 0.00005887651 
  8.40588    16986.221    17103.44719  17057.72    0.00005887125 
  8.40998    16952.868    17107.23859  17061.45369 0.00005898707 
  8.41408    16939.513    17110.99786  17065.15285 0.00005903357 
  8.41818    16966.659    17114.72473  17068.81724 0.00005893912 
  8.42228    16971.592    17118.41911  17072.44664 0.00005892199 
  8.42638    16958.614    17122.08069  17076.04081 0.00005896708 
  8.43047    16978.86     17125.70928  17079.59953 0.00005889677 
  8.43457    16962.709    17129.30476  17083.12258 0.00005895285 
  8.43867    16995.563    17132.86681  17086.60973 0.00005883889 
  8.44277    16984.355    17136.39534  17090.06075 0.00005887771 
  8.44687    16982.082    17139.89006  17093.47544 0.00005888559 
  8.45097    16998.044    17143.35086  17096.85355 0.0000588303 
  8.45507    17011.133    17146.7775   17100.19489 0.00005878503 
  8.45917    16963.632    17150.16975  17103.49922 0.00005894964 
  8.46327    16961.625    17153.52753  17106.76634 0.00005895662 
  8.46737    16942.37     17156.85055  17109.99601 0.00005902362 
  8.47147    16960.366    17160.13866  17113.18804 0.00005896099 
  8.47557    16936.219    17163.39168  17116.3422  0.00005904506 
  8.47967    16967.017    17166.60942  17119.45829 0.00005893788 
  8.48377    16959.293    17169.7917   17122.53609 0.00005896472 
  8.48787    16949.1      17172.93836  17125.57539 0.00005900018 
  8.49197    16954.132    17176.04919  17128.57599 0.00005898267 
  8.49607    16971.053    17179.12405  17131.53767 0.00005892386 
  8.50017    16981.843    17182.16279  17134.46023 0.00005888642 
  8.50427    16974.737    17185.16518  17137.34346 0.00005891107 
  8.50837    16954.33     17188.13106  17140.18716 0.00005898198 
  8.51247    16968.594    17191.06029  17142.99113 0.0000589324 
  8.51657    16956.965    17193.95269  17145.75517 0.00005897282 
  8.52067    16964.916    17196.80816  17148.47907 0.00005894518 
  8.52477    16959.377    17199.62645  17151.16263 0.00005896443 
  8.52887    16955.62     17202.40743  17153.80567 0.0000589775 
  8.53297    16966.49     17205.15095  17156.40798 0.00005893971 
  8.53707    16949.781    17207.85693  17158.96936 0.00005899781 
  8.54117    16949.146    17210.52511  17161.48963 0.00005900002 
  8.54527    16956.891    17213.15538  17163.96858 0.00005897307 
  8.54937    16960.976    17215.74764  17166.40604 0.00005895887 
  8.55347    16965.473    17218.30169  17168.8018  0.00005894324 
  8.55757    16953.899    17220.81739  17171.15569 0.00005898348 
  8.56167    16948.946    17223.29468  17173.4675  0.00005900072 
  8.56577    16960.659    17225.73333  17175.73707 0.00005895997 
  8.56988    16933.83     17228.13323  17177.96419 0.00005905339 
  8.57398    16967.371    17230.49432  17180.14869 0.00005893665 
  8.57808    17001.692    17232.81638  17182.29039 0.00005881768 
  8.58218    16951.005    17235.09931  17184.38911 0.00005899355 
  8.58628    16987.912    17237.34308  17186.44465 0.00005886539 
  8.59038    16972.159    17239.54743  17188.45686 0.00005892002 
  8.59448    16949.346    17241.71236  17190.42555 0.00005899933 
  8.59858    16950.908    17243.83766  17192.35054 0.00005899389 
  8.60268    16975.263    17245.92331  17194.23166 0.00005890925 
  8.60678    16955.078    17247.96911  17196.06874 0.00005897938 
  8.61088    16938.615    17249.97506  17197.86161 0.0000590367 
  8.61498    16969.008    17251.94096  17199.61009 0.00005893096 
  8.61908    16956.742    17253.86673  17201.31403 0.00005897359 
  8.62318    16961.096    17255.75239  17202.97324 0.00005895845 
  8.62728    16973.541    17257.59774  17204.58757 0.00005891523 
  8.63138    16955.447    17259.40267  17206.15685 0.0000589781 
  8.63548    16977.233    17261.16718  17207.68092 0.00005890241 
  8.63958    16965.014    17262.89109  17209.15961 0.00005894484 
  8.64368    16948.213    17264.57445  17210.59277 0.00005900327 
  8.64778    16954.728    17266.21703  17211.98024 0.0000589806 
  8.65188    16962.049    17267.81892  17213.32186 0.00005895514 
  8.65598    16955.428    17269.37998  17214.61747 0.00005897816 
  8.66008    16965.315    17270.90007  17215.86692 0.00005894379 
  8.66418    16992.634    17272.37927  17217.07006 0.00005884903 
  8.66828    16957.708    17273.81738  17218.22673 0.00005897023 
  8.67238    16998.647    17275.21451  17219.33679 0.00005882821 
  8.67648    16983.064    17276.57052  17220.40008 0.00005888219 
  8.68058    16980.443    17277.8853   17221.41646 0.00005889128 
  8.68469    16986.515    17279.15895  17222.38578 0.00005887023 
  8.68879    16978.786    17280.39138  17223.3079  0.00005889703 
  8.69289    16964.785    17281.58253  17224.18268 0.00005894563 
  8.69699    16949.788    17282.73234  17225.00997 0.00005899779 
  8.70109    16985.433    17283.84091  17225.78963 0.00005887398 
  8.70519    16973.713    17284.90815  17226.52153 0.00005891463 
  8.70929    17006.153    17285.93396  17227.20552 0.00005880225 
  8.71339    16982.357    17286.91852  17227.84148 0.00005888464 
  8.71749    17007.437    17287.86172  17228.42926 0.00005879781 
  8.72159    16979.779    17288.76358  17228.96874 0.00005889358 
  8.72569    16984.626    17289.6241   17229.45979 0.00005887677 
  8.72979    16984.07     17290.44319  17229.90227 0.0000588787 
  8.73389    16974.332    17291.22108  17230.29605 0.00005891248 
  8.73799    17040.388    17291.9577   17230.64102 0.00005868411 
  8.74209    16996.669    17292.65304  17230.93704 0.00005883506 
  8.74619    16995.318    17293.30718  17231.18399 0.00005883973 
  8.75029    17010.048    17293.92013  17231.38174 0.00005878878 
  8.75440    17001.402    17294.49196  17231.53019 0.00005881868 
  8.75850    17016.406    17295.02263  17231.62921 0.00005876682 
  8.76260    16989.878    17295.51238  17231.67867 0.00005885857 
  8.76670    17022.047    17295.96118  17231.67847 0.00005874734 
  8.77080    17004.566    17296.36912  17231.62849 0.00005880773 
  8.77490    16998.576    17296.73628  17231.52862 0.00005882846 
  8.77900    16995.334    17297.06273  17231.37874 0.00005883968 
  8.78310    17016.579    17297.34858  17231.17875 0.00005876622 
  8.78720    17014.742    17297.59394  17230.92854 0.00005877256 
  8.79130    16996.849    17297.7989   17230.628   0.00005883443 
  8.79540    16985.957    17297.9636   17230.27702 0.00005887216 
  8.79950    17005.308    17298.08817  17229.8755  0.00005880517 
  8.80360    17030.263    17298.17273  17229.42334 0.000058719 
  8.80771    16993.42     17298.21744  17228.92044 0.00005884631 
  8.81181    17013.525    17298.22245  17228.36669 0.00005877677 
  8.81591    17039.106    17298.18792  17227.76201 0.00005868853 
  8.82001    17027.621    17298.11403  17227.10629 0.00005872811 
  8.82411    17016.223    17298.00096  17226.39944 0.00005876745 
  8.82821    17044.042    17297.8489   17225.64137 0.00005867153 
  8.83231    17012.883    17297.65822  17224.83198 0.00005877899 
  8.83641    17004.433    17297.42883  17223.97119 0.00005880819 
  8.84051    17018.483    17297.1611   17223.0589  0.00005875964 
  8.84461    17038.737    17296.85527  17222.09504 0.0000586898 
  8.84871    16997.559    17296.5116   17221.07951 0.00005883198 
  8.85282    17040.257    17296.13032  17220.01223 0.00005868456 
  8.85692    17019.972    17295.71194  17218.89312 0.0000587545 
  8.86102    17021.861    17295.25635  17217.72209 0.00005874798 
  8.86512    17024.261    17294.76405  17216.49908 0.0000587397 
  8.86922    17007.914    17294.23536  17215.224   0.00005879616 
  8.87332    17032.897    17293.6706   17213.89678 0.00005870992 
  8.87742    17055.606    17293.07029  17212.51733 0.00005863175 
  8.88152    17043.148    17292.43448  17211.0856  0.00005867461 
  8.88562    17026.82     17291.76367  17209.6015  0.00005873087 
  8.88972    17036.858    17291.05829  17208.06497 0.00005869627 
  8.89383    17053.323    17290.31896  17206.47594 0.0000586396 
  8.89793    17057.148    17289.5457   17204.83435 0.00005862645 
  8.90203    17040.595    17288.73916  17203.14012 0.0000586834 
  8.90613    17026.038    17287.90003  17201.39321 0.00005873357 
  8.91023    17029.761    17287.0284   17199.59353 0.00005872073 
  8.91433    17042.595    17286.12495  17197.74104 0.00005867651 
  8.91843    17041.009    17285.19049  17195.83567 0.00005868197 
  8.92253    17037.679    17284.22511  17193.87737 0.00005869344 
  8.92663    17034.324    17283.2296   17191.86609 0.000058705 
  8.93074    17049.378    17282.20485  17189.80176 0.00005865317 
  8.93484    17039.161    17281.15098  17187.68434 0.00005868834 
  8.93894    17008.395    17280.06916  17185.51378 0.0000587945 
  8.94304    17034.258    17278.95958  17183.29003 0.00005870523 
  8.94714    17066.218    17277.82348  17181.01303 0.00005859529 
  8.95124    17043.496    17276.66107  17178.68275 0.00005867341 
  8.95534    17059.245    17275.47368  17176.29914 0.00005861924 
  8.95944    17049.807    17274.26158  17173.86216 0.00005865169 
  8.96355    17037.841    17273.0259   17171.37176 0.00005869288 
  8.96765    17036.511    17271.76781  17168.82791 0.00005869746 
  8.97175    17042.362    17270.48797  17166.23057 0.00005867731 
  8.97585    17037.624    17269.18705  17163.5797  0.00005869363 
  8.97995    17022.743    17267.86664  17160.87527 0.00005874494 
  8.98405    17031.99     17266.52718  17158.11724 0.00005871305 
  8.98815    17052.16     17265.17044  17155.30559 0.0000586436 
  8.99225    17070.021    17263.79688  17152.44028 0.00005858224 
  8.99636    17049.002    17262.4084   17149.52128 0.00005865446 
  9.00046    17040.528    17261.00551  17146.54857 0.00005868363 
  9.00456    17048.774    17259.59031  17143.52213 0.00005865524 
  9.00866    17059.701    17258.16376  17140.44192 0.00005861767 
  9.01276    17071.158    17256.72688  17137.30792 0.00005857833 
  9.01686    17056.089    17255.28199  17134.12013 0.00005863009 
  9.02096    17054.476    17253.83024  17130.87851 0.00005863563 
  9.02507    17090.48     17252.37284  17127.58305 0.00005851211 
  9.02917    17050.335    17250.91233  17124.23374 0.00005864987 
  9.03327    17064.144    17249.45012  17120.83055 0.00005860241 
  9.03737    17062.855    17247.98755  17117.37348 0.00005860684 
  9.04147    17081.461    17246.52755  17113.86252 0.000058543 
  9.04557    17092.39     17245.07168  17110.29766 0.00005850557 
  9.04967    17098.644    17243.6221   17106.67888 0.00005848417 
  9.05378    17058.783    17242.18054  17103.00618 0.00005862083 
  9.05788    17088.634    17240.75036  17099.27957 0.00005851843 
  9.06198    17071.314    17239.33357  17095.49903 0.0000585778 
  9.06608    17069.573    17237.93271  17091.66456 0.00005858377 
  9.07018    17082.752    17236.55055  17087.77616 0.00005853858 
  9.07428    17067.701    17235.1893   17083.83384 0.0000585902 
  9.07839    17100.575    17233.85316  17079.83759 0.00005847757 
  9.08249    17113.096    17232.5447   17075.78743 0.00005843478 
  9.08659    17097.676    17231.26722  17071.68336 0.00005848748 
  9.09069    17080.107    17230.02421  17067.52538 0.00005854764 
  9.09479    17112.093    17228.81931  17063.31351 0.00005843821 
  9.09889    17112.948    17227.65642  17059.04775 0.00005843529 
  9.10300    17092.945    17226.53879  17054.72812 0.00005850367 
  9.10710    17108.982    17225.47218  17050.35464 0.00005844883 
  9.11120    17117.617    17224.46038  17045.92731 0.00005841935 
  9.11530    17115.039    17223.50814  17041.44616 0.00005842815 
  9.11940    17105.692    17222.62045  17036.9112  0.00005846007 
  9.12350    17114.616    17221.80262  17032.32246 0.00005842959 
  9.12761    17124.003    17221.06021  17027.67995 0.00005839756 
  9.13171    17131.516    17220.39915  17022.98371 0.00005837195 
  9.13581    17119.641    17219.82561  17018.23374 0.00005841244 
  9.13991    17138.676    17219.34626  17013.43009 0.00005834756 
  9.14401    17161.038    17218.96803  17008.57277 0.00005827153 
  9.14811    17098.875    17218.69837  17003.66182 0.00005848338 
  9.15222    17148.296    17218.54513  16998.69728 0.00005831483 
  9.15632    17115.569    17218.51651  16993.67916 0.00005842634 
  9.16042    17166.251    17218.62144  16988.6075  0.00005825384 
  9.16452    17156.107    17218.87052  16983.48235 0.00005828828 
  9.16862    17153.73     17219.27123  16978.30374 0.00005829636 
  9.17273    17184.434    17219.83539  16973.0717  0.0000581922 
  9.17683    17181.733    17220.57425  16967.78628 0.00005820135 
  9.18093    17203.037    17221.4998   16962.44751 0.00005812927 
  9.18503    17143.859    17222.62481  16957.05545 0.00005832992 
  9.18913    17165.835    17223.96299  16951.61013 0.00005825525 
  9.19324    17230.304    17225.53046  16946.1116  0.00005803728 
  9.19734    17183.773    17227.33959  16940.55991 0.00005819444 
  9.20144    17228.032    17229.40859  16934.95511 0.00005804494 
  9.20554    17198.182    17231.75522  16929.29725 0.00005814568 
  9.20964    17219.231    17234.39856  16923.58638 0.0000580746 
  9.21374    17242.611    17237.36102  16917.82256 0.00005799586 
  9.21785    17259.312    17240.66059  16912.00583 0.00005793974 
  9.22195    17220.926    17244.32271  16906.13626 0.00005806889 
  9.22605    17256.273    17248.37269  16900.21391 0.00005794994 
  9.23015    17262.549    17252.84022  16894.23883 0.00005792887 
  9.23425    17279.592    17257.74983  16888.21108 0.00005787174 
  9.23836    17293.917    17263.13534  16882.13073 0.0000578238 
  9.24246    17275.524    17269.03392  16875.99784 0.00005788536 
  9.24656    17302.801    17275.4767   16869.81248 0.00005779411 
  9.25066    17324.416    17282.5063   16863.57471 0.000057722 
  9.25477    17320.824    17290.16939  16857.2846  0.00005773397 
  9.25887    17321.077    17298.50601  16850.94223 0.00005773313 
  9.26297    17356.195    17307.57043  16844.54765 0.00005761632 
  9.26707    17345.791    17317.42169  16838.10096 0.00005765087 
  9.27117    17363.095    17328.11247  16831.60221 0.00005759342 
  9.27528    17406.429    17339.71635  16825.05148 0.00005745004 
  9.27938    17385        17352.29668  16818.44886 0.00005752085 
  9.28348    17413.894    17365.94059  16811.79442 0.00005742541 
  9.28758    17404.183    17380.72513  16805.08823 0.00005745745 
  9.29168    17491.015    17396.75422  16798.33039 0.00005717221 
  9.29579    17473.567    17414.1218   16791.52097 0.0000572293 
  9.29989    17511.957    17432.95378  16784.66006 0.00005710384 
  9.30399    17516.128    17453.36543  16777.74775 0.00005709024 
  9.30809    17551.633    17475.51057  16770.78411 0.00005697476 
  9.31220    17570.442    17499.53275  16763.76924 0.00005691376 
  9.31630    17578.168    17525.6221   16756.70323 0.00005688875 
  9.32040    17643.441    17553.96006  16749.58617 0.00005667829 
  9.32450    17667.249    17584.78446  16742.41815 0.00005660191 
  9.32861    17714.041    17618.32682  16735.19927 0.00005645239 
  9.33271    17738.278    17654.88908  16727.92962 0.00005637526 
  9.33681    17782.842    17694.78216  16720.6093  0.00005623398 
  9.34091    17838.58     17738.35794  16713.2384  0.00005605827 
  9.34501    17921.099    17786.05454  16705.81703 0.00005580015 
  9.34912    17907.309    17838.33295  16698.34528 0.00005584312 
  9.35322    18010.646    17895.71539  16690.82326 0.00005552272 
  9.35732    18071.815    17958.84487  16683.25107 0.00005533479 
  9.36142    18150.619    18028.40352  16675.62882 0.00005509454 
  9.36553    18234.92     18105.16124  16667.95662 0.00005483983 
  9.36963    18364.062    18190.05159  16660.23456 0.00005445418 
  9.37373    18391.888    18284.06247  16652.46276 0.0000543718 
  9.37783    18508.933    18388.29691  16644.64133 0.00005402797 
  9.38194    18624.609    18504.06667  16636.77038 0.0000536924 
  9.38604    18793.078    18632.74551  16628.85003 0.00005321108 
  9.39014    18887.224    18775.87297  16620.88038 0.00005294584 
  9.39424    19062.823    18935.1334   16612.86156 0.00005245813 
  9.39835    19243.785    19112.30558  16604.79368 0.00005196483 
  9.40245    19456.659    19309.43237  16596.67685 0.00005139629 
  9.40655    19697.39     19528.54634  16588.51121 0.00005076815 
  9.41065    19912.865    19771.80608  16580.29686 0.00005021879 
  9.41476    20222.776    20041.41238  16572.03393 0.0000494492 
  9.41886    20514.042    20339.53359  16563.72255 0.0000487471 
  9.42296    20855.611    20668.11882  16555.36284 0.00004794873 
  9.42706    21245.173    21029.05832  16546.95492 0.00004706952 
  9.43117    21655.561    21423.48846  16538.49893 0.00004617752 
  9.43527    22102.713    21851.77532  16529.99498 0.00004524331 
  9.43937    22546.419    22313.01182  16521.44322 0.00004435294 
  9.44347    23021.447    22804.45981  16512.84376 0.00004343776 
  9.44758    23506.225    23320.8748   16504.19675 0.00004254192 
  9.45168    24009.398    23853.76374  16495.50232 0.00004165036 
  9.45578    24551.239    24390.69369  16486.7606  0.00004073114 
  9.45989    25073.55     24914.86106  16477.97173 0.00003988267 
  9.46399    25617.728    25405.19909  16469.13584 0.00003903547 
  9.46809    26116.827    25837.37347  16460.25308 0.00003828949 
  9.47219    26575.401    26185.83256  16451.32358 0.00003762878 
  9.47630    26889.845    26426.88902  16442.34748 0.00003718876 
  9.48040    27193.699    26542.29787  16433.32493 0.00003677322 
  9.48450    27276.267    26522.44696  16424.25607 0.00003666191 
  9.48860    27220.255    26368.18505  16415.14105 0.00003673735 
  9.49271    27061.315    26090.65489  16405.98001 0.00003695312 
  9.49681    26744.4      25709.19841  16396.77309 0.00003739101 
  9.50091    26326.11     25247.91929  16387.52045 0.0000379851 
  9.50502    25825.29     24732.57158  16378.22224 0.00003872173 
  9.50912    25316.336    24186.98893  16368.8786  0.00003950019 
  9.51322    24814.111    23631.60069  16359.48969 0.00004029965 
  9.51732    24276.816    23082.50858  16350.05566 0.00004119156 
  9.52143    23684.435    22551.48473  16340.57667 0.00004222182 
  9.52553    23137.881    22046.34424  16331.05287 0.00004321917 
  9.52963    22680.316    21572.12098  16321.48441 0.0000440911 
  9.53374    22196.662    21131.09975  16311.87145 0.00004505182 
  9.53784    21749.352    20723.95455  16302.21417 0.00004597838 
  9.54194    21308.078    20350.15795  16292.5127  0.00004693056 
  9.54605    20884.316    20008.32537  16282.76722 0.00004788282 
  9.55015    20538.869    19696.81535  16272.97788 0.00004868817 
  9.55425    20184.32     19413.48719  16263.14485 0.00004954341 
  9.55835    19902.707    19156.10546  16253.2683  0.00005024442 
  9.56246    19598.807    18922.58858  16243.34839 0.00005102351 
  9.56656    19312.804    18710.7267   16233.38528 0.00005177912 
  9.57066    19075.649    18518.42481  16223.37915 0.00005242286 
  9.57477    18853.365    18343.83056  16213.33016 0.00005304093 
  9.57887    18638.66     18185.09704  16203.23849 0.00005365193 
  9.58297    18453.452    18040.53388  16193.1043  0.0000541904 
  9.58708    18302.925    17908.68694  16182.92777 0.00005463608 
  9.59118    18156.264    17788.14742  16172.70907 0.00005507741 
  9.59528    18037.888    17677.65431  16162.44837 0.00005543886 
  9.59938    17844.899    17576.14514  16152.14585 0.00005603842 
  9.60349    17755.643    17482.58872  16141.80169 0.00005632012 
  9.60759    17646.941    17396.1471   16131.41606 0.00005666705 
  9.61169    17533.34     17316.00993  16120.98915 0.0000570342 
  9.61580    17487.653    17241.52734  16110.52113 0.0000571832 
  9.61990    17409.364    17172.06928  16100.01218 0.00005744035 
  9.62400    17320.774    17107.13632  16089.46249 0.00005773414 
  9.62811    17254.906    17046.24133  16078.87224 0.00005795453 
  9.63221    17202.377    16989.00137  16068.24161 0.0000581315 
  9.63631    17127.653    16935.03883  16057.57079 0.00005838512 
  9.64042    17086.434    16884.0597   16046.85996 0.00005852596 
  9.64452    17033.226    16835.76904  16036.10931 0.00005870878 
  9.64862    16969.175    16789.93934  16025.31903 0.00005893038 
  9.65273    16928.121    16746.33755  16014.48931 0.0000590733 
  9.65683    16883.541    16704.77909  16003.62034 0.00005922928 
  9.66093    16851.246    16665.09796  15992.7123  0.00005934279 
  9.66504    16811.768    16627.12659  15981.7654  0.00005948214 
  9.66914    16764.842    16590.73344  15970.77982 0.00005964864 
  9.67324    16743.556    16555.79903  15959.75576 0.00005972447 
  9.67735    16667.337    16522.19918  15948.69342 0.00005999759 
  9.68145    16616.014    16489.83764  15937.59298 0.00006018291 
  9.68555    16634.229    16458.62599  15926.45465 0.000060117 
  9.68966    16593.988    16428.47039  15915.27863 0.00006026279 
  9.69376    16566.923    16399.29856  15904.06511 0.00006036124 
  9.69786    16539.818    16371.04017  15892.81429 0.00006046016 
  9.70197    16469.416    16343.63435  15881.52638 0.00006071861 
  9.70607    16472.612    16317.01425  15870.20158 0.00006070683 
  9.71017    16443.81     16291.1297   15858.84008 0.00006081316 
  9.71428    16437.315    16265.93072  15847.4421  0.00006083719 
  9.71838    16381.776    16241.37429  15836.00784 0.00006104344 
  9.72248    16352.524    16217.41183  15824.53751 0.00006115264 
  9.72659    16351.334    16194.00751  15813.0313  0.00006115709 
  9.73069    16306.161    16171.12508  15801.48943 0.00006132651 
  9.73479    16321.392    16148.73108  15789.91211 0.00006126928 
  9.73890    16279.014    16126.79465  15778.29955 0.00006142878 
  9.74300    16241.592    16105.28698  15766.65195 0.00006157032 
  9.74711    16198.645    16084.1836   15754.96954 0.00006173356 
  9.75121    16244.676    16063.45547  15743.25251 0.00006155863 
  9.75531    16181.095    16043.08175  15731.50109 0.00006180051 
  9.75942    16184.095    16023.04108  15719.71548 0.00006178906 
  9.76352    16138.661    16003.31346  15707.89591 0.00006196301 
  9.76762    16109.538    15983.88041  15696.04258 0.00006207503 
  9.77173    16102.564    15964.72455  15684.15573 0.00006210191 
  9.77583    16068.419    15945.82965  15672.23555 0.00006223388 
  9.77993    16089.15     15927.18068  15660.28228 0.00006215369 
  9.78404    16027.779    15908.76347  15648.29613 0.00006239168 
  9.78814    16054.947    15890.56473  15636.27731 0.0000622861 
  9.79225    16017.565    15872.57215  15624.22607 0.00006243146 
  9.79635    16001.853    15854.77411  15612.1426  0.00006249276 
  9.80045    15957.778    15837.15967  15600.02715 0.00006266537 
  9.80456    15965.63     15819.71866  15587.87992 0.00006263455 
  9.80866    15966.727    15802.4403   15575.70115 0.00006263024 
  9.81276    15933.632    15785.31798  15563.49107 0.00006276033 
  9.81687    15880.546    15768.34201  15551.24989 0.00006297013 
  9.82097    15854.638    15751.50437  15538.97784 0.00006307303 
  9.82508    15857.743    15734.79762  15526.67516 0.00006306068 
  9.82918    15862.853    15718.21464  15514.34208 0.00006304036 
  9.83328    15843.089    15701.74881  15501.97881 0.000063119 
  9.83739    15819.401    15685.39294  15489.5856  0.00006321352 
  9.84149    15825.129    15669.14302  15477.16267 0.00006319064 
  9.84559    15775.373    15652.99244  15464.71026 0.00006338994 
  9.84970    15753.837    15636.93594  15452.2286  0.0000634766 
  9.85380    15712.059    15620.96855  15439.71792 0.00006364538 
  9.85791    15692.295    15605.08486  15427.17846 0.00006372554 
  9.86201    15719.213    15589.2819   15414.61046 0.00006361642 
  9.86611    15697.987    15573.55472  15402.01415 0.00006370244 
  9.87022    15683.609    15557.89866  15389.38976 0.00006376083 
  9.87432    15665.205    15542.31135  15376.73754 0.00006383574 
  9.87843    15659.946    15526.78852  15364.05773 0.00006385718 
  9.88253    15635.801    15511.32615  15351.35056 0.00006395579 
  9.88663    15613.042    15495.92234  15338.61628 0.00006404902 
  9.89074    15610.23     15480.57343  15325.85513 0.00006406056 
  9.89484    15580.204    15465.27597  15313.06734 0.00006418401 
  9.89895    15572.224    15450.02839  15300.25317 0.0000642169 
  9.90305    15545.266    15434.82756  15287.41286 0.00006432827 
  9.90715    15546.852    15419.67048  15274.54665 0.0000643217 
  9.91126    15511.585    15404.55592  15261.65478 0.00006446794 
  9.91536    15517.945    15389.48064  15248.73751 0.00006444152 
  9.91947    15483.954    15374.44357  15235.79507 0.00006458299 
  9.92357    15445.439    15359.44176  15222.82773 0.00006474403 
  9.92767    15496.378    15344.47424  15209.83572 0.00006453121 
  9.93178    15419.367    15329.53835  15196.8193  0.00006485351 
  9.93588    15436.937    15314.63332  15183.77872 0.00006477969 
  9.93999    15407.953    15299.75663  15170.71422 0.00006490155 
  9.94409    15417.506    15284.9076   15157.62607 0.00006486133 
  9.94820    15395.982    15270.08399  15144.5145  0.00006495201 
  9.95230    15365.954    15255.28521  15131.37979 0.00006507894 
  9.95640    15342.389    15240.50922  15118.22217 0.0000651789 
  9.96051    15334.654    15225.75511  15105.04191 0.00006521177 
  9.96461    15309.302    15211.02218  15091.83926 0.00006531976 
  9.96872    15295.404    15196.30846  15078.61448 0.00006537912 
  9.97282    15277.05     15181.61373  15065.36783 0.00006545766 
  9.97693    15285.715    15166.93622  15052.09956 0.00006542056 
  9.98103    15248.166    15152.2754   15038.80994 0.00006558166 
  9.98513    15220.229    15137.63061  15025.49922 0.00006570203 
  9.98924    15201.657    15123.00043  15012.16766 0.0000657823 
  9.99334    15207.397    15108.38433  14998.81553 0.00006575747 
  9.99745    15168.378    15093.78192  14985.44309 0.00006592663 
  10.00155   15168.314    15079.19182  14972.0506  0.00006592691 
  10.00566   15159.696    15064.61367  14958.63832 0.00006596438 
  10.00976   15142.997    15050.04685  14945.20653 0.00006603713 
  10.01386   15112.364    15035.49098  14931.75548 0.00006617098 
  10.01797   15084.829    15020.945    14918.28544 0.00006629177 
  10.02207   15089.549    15006.40863  14904.79669 0.00006627103 
  10.02618   15101.613    14991.88135  14891.28948 0.00006621809 
  10.03028   15070.983    14977.36267  14877.76408 0.00006635267 
  10.03439   15031.621    14962.85245  14864.22078 0.00006652642 
  10.03849   15002.115    14948.34975  14850.65983 0.00006665727 
  10.04260   15001.478    14933.85442  14837.08151 0.0000666601 
  10.04670   15007.221    14919.36609  14823.48609 0.00006663459 
  10.05080   14969.316    14904.88443  14809.87384 0.00006680332 
  10.05491   14972.053    14890.40912  14796.24504 0.00006679111 
  10.05901   14927.852    14875.93989  14782.59996 0.00006698887 
  10.06312   14914.227    14861.47643  14768.93887 0.00006705007 
  10.06722   14897.423    14847.01849  14755.26206 0.0000671257 
  10.07133   14881.752    14832.56588  14741.56981 0.00006719639 
  10.07543   14887.606    14818.11836  14727.86237 0.00006716997 
  10.07954   14819.548    14803.67575  14714.14005 0.00006747844 
  10.08364   14823.29     14789.23789  14700.40311 0.00006746141 
  10.08775   14826.71     14774.80459  14686.65184 0.00006744585 
  10.09185   14791.801    14760.37572  14672.88652 0.00006760502 
  10.09595   14764.636    14745.95117  14659.10743 0.0000677294 
  10.10006   14763.691    14731.53087  14645.31486 0.00006773374 
  10.10416   14741.345    14717.11465  14631.50908 0.00006783642 
  10.10827   14716.07     14702.70245  14617.69038 0.00006795292 
  10.11237   14693.311    14688.29423  14603.85906 0.00006805818 
  10.11648   14647.076    14673.88994  14590.01539 0.00006827301 
  10.12058   14633.826    14659.48953  14576.15966 0.00006833483 
  10.12469   14610.53     14645.09298  14562.29216 0.00006844379 
  10.12879   14643.891    14630.7003   14548.41318 0.00006828786 
  10.13290   14603.496    14616.31145  14534.52301 0.00006847675 
  10.13700   14595.658    14601.92632  14520.62195 0.00006851353 
  10.14111   14562.699    14587.54529  14506.71027 0.00006866859 
  10.14521   14547.768    14573.16814  14492.78829 0.00006873907 
  10.14932   14517.719    14558.79496  14478.85628 0.00006888134 
  10.15342   14518.198    14544.42567  14464.91455 0.00006887907 
  10.15753   14490.686    14530.06066  14450.96339 0.00006900985 
  10.16163   14443.742    14515.69978  14437.0031  0.00006923414 
  10.16574   14431.713    14501.34316  14423.03397 0.00006929184 
  10.16984   14460.23     14486.99076  14409.0563  0.00006915519 
  10.17395   14399.638    14472.643    14395.0704  0.00006944619 
  10.17805   14390.812    14458.29976  14381.07657 0.00006948878 
  10.18216   14341.698    14443.9611   14367.07509 0.00006972675 
  10.18626   14357.624    14429.62744  14353.06629 0.00006964941 
  10.19037   14312.631    14415.29868  14339.05045 0.00006986836 
  10.19447   14317.763    14400.97504  14325.0279  0.00006984331 
  10.19858   14288.518    14386.65661  14310.99892 0.00006998626 
  10.20268   14279.411    14372.34366  14296.96383 0.0000700309 
  10.20679   14271.608    14358.03626  14282.92293 0.00007006919 
  10.21089   14249.453    14343.73471  14268.87654 0.00007017813 
  10.21500   14192.405    14329.439    14254.82496 0.00007046022 
  10.21910   14204.88     14315.14963  14240.76851 0.00007039834 
  10.22321   14206.867    14300.86645  14226.70749 0.0000703885 
  10.22731   14190.765    14286.59     14212.64222 0.00007046836 
  10.23142   14198.784    14272.32028  14198.57301 0.00007042857 
  10.23552   14135.324    14258.05751  14184.50018 0.00007074475 
  10.23963   14102.655    14243.80201  14170.42404 0.00007090863 
  10.24373   14112.734    14229.55395  14156.34492 0.00007085799 
  10.24784   14094.823    14215.31361  14142.26312 0.00007094804 
  10.25194   14059.424    14201.08122  14128.17897 0.00007112667 
  10.25605   14023.35     14186.85702  14114.09279 0.00007130964 
  10.26015   14042.564    14172.64132  14100.0049  0.00007121207 
  10.26426   14026.469    14158.43434  14085.91562 0.00007129378 
  10.26836   14000.625    14144.23638  14071.82529 0.00007142538 
  10.27247   13998.232    14130.0477   14057.73421 0.00007143759 
  10.27657   13980.84     14115.86858  14043.64273 0.00007152646 
  10.28068   13976.546    14101.69935  14029.55116 0.00007154844 
  10.28478   13944.001    14087.54028  14015.45984 0.00007171543 
  10.28889   13924.746    14073.39167  14001.36909 0.0000718146 
  10.29299   13895.753    14059.25384  13987.27925 0.00007196443 
  10.29710   13890.881    14045.12711  13973.19066 0.00007198967 
  10.30120   13883.243    14031.01179  13959.10364 0.00007202928 
  10.30531   13861.21     14016.90815  13945.01853 0.00007214377 
  10.30941   13855.265    14002.81675  13930.93566 0.00007217473 
  10.31352   13843.385    13988.73768  13916.85538 0.00007223667 
  10.31763   13788.657    13974.6714   13902.77803 0.00007252338 
  10.32173   13825.687    13960.61823  13888.70394 0.00007232914 
  10.32584   13820.154    13946.57847  13874.63345 0.00007235809 
  10.32994   13772.371    13932.55271  13860.56692 0.00007260914 
  10.33405   13772.492    13918.54111  13846.50468 0.0000726085 
  10.33815   13767.054    13904.54411  13832.44708 0.00007263718 
  10.34226   13720.511    13890.56209  13818.39447 0.00007288358 
  10.34636   13712.478    13876.59545  13804.3472  0.00007292628 
  10.35047   13663.505    13862.6445   13790.30562 0.00007318766 
  10.35457   13684.244    13848.70982  13776.27008 0.00007307674 
  10.35868   13656.427    13834.79179  13762.24093 0.0000732256 
  10.36278   13648.557    13820.89072  13748.21853 0.00007326782 
  10.36689   13650.584    13807.00707  13734.20323 0.00007325694 
  10.37100   13645.554    13793.14129  13720.1954  0.00007328394 
  10.37510   13611.985    13779.29382  13706.19539 0.00007346467 
  10.37921   13610.951    13765.4651   13692.20357 0.00007347025 
  10.38331   13553.26     13751.65559  13678.22029 0.00007378299 
  10.38742   13543.034    13737.86574  13664.24593 0.0000738387 
  10.39152   13537.816    13724.09603  13650.28084 0.00007386716 
  10.39563   13538.602    13710.34692  13636.3254  0.00007386287 
  10.39974   13508.989    13696.61892  13622.37998 0.00007402478 
  10.40384   13512.494    13682.91243  13608.44494 0.00007400558 
  10.40795   13502.501    13669.22808  13594.52066 0.00007406035 
  10.41205   13472.418    13655.56644  13580.60752 0.00007422573 
  10.41616   13471.521    13641.92779  13566.70588 0.00007423067 
  10.42026   13437.014    13628.31277  13552.81614 0.0000744213 
  10.42437   13422.536    13614.72192  13538.93866 0.00007450157 
  10.42847   13420.362    13601.15577  13525.07383 0.00007451364 
  10.43258   13416.663    13587.61488  13511.22204 0.00007453418 
  10.43669   13371.801    13574.09976  13497.38367 0.00007478424 
  10.44079   13359.701    13560.6112   13483.5591  0.00007485197 
  10.44490   13370.733    13547.14949  13469.74873 0.00007479022 
  10.44900   13344.931    13533.71533  13455.95295 0.00007493482 
  10.45311   13357.672    13520.30927  13442.17215 0.00007486334 
  10.45722   13285.027    13506.93218  13428.40673 0.00007527271 
  10.46132   13301.204    13493.58434  13414.65708 0.00007518116 
  10.46543   13315.006    13480.26651  13400.9236  0.00007510323 
  10.46953   13302.469    13466.97931  13387.2067  0.00007517401 
  10.47364   13260.993    13453.72363  13373.50677 0.00007540913 
  10.47774   13241.375    13440.49978  13359.82423 0.00007552086 
  10.48185   13245.902    13427.30858  13346.15947 0.00007549505 
  10.48596   13232.367    13414.15094  13332.51292 0.00007557227 
  10.49006   13221.618    13401.02721  13318.88498 0.00007563371 
  10.49417   13222.496    13387.93841  13305.27607 0.00007562869 
  10.49827   13213.768    13374.88501  13291.6866  0.00007567864 
  10.50238   13182.739    13361.86784  13278.11699 0.00007585677 
  10.50649   13164.804    13348.88794  13264.56767 0.00007596011 
  10.51059   13186.288    13335.94569  13251.03905 0.00007583635 
  10.51470   13142.874    13323.0422   13237.53157 0.00007608686 
  10.51880   13140.739    13310.17799  13224.04565 0.00007609922 
  10.52291   13101.513    13297.3542   13210.58171 0.00007632706 
  10.52702   13102.46     13284.57136  13197.1402  0.00007632155 
  10.53112   13108.338    13271.83066  13183.72155 0.00007628732 
  10.53523   13055.702    13259.13266  13170.3262  0.00007659489 
  10.53933   13059.795    13246.4786   13156.95459 0.00007657088 
  10.54344   13028.648    13233.86905  13143.60715 0.00007675393 
  10.54755   13027.64     13221.30531  13130.28434 0.00007675987 
  10.55165   13030.248    13208.78795  13116.98661 0.00007674451 
  10.55576   13016.521    13196.31847  13103.71441 0.00007682544 
  10.55986   13019.04     13183.89754  13090.46818 0.00007681058 
  10.56397   13008.068    13171.52608  13077.24839 0.00007687537 
  10.56808   12949.387    13159.20552  13064.05549 0.00007722373 
  10.57218   12978.074    13146.93678  13050.88995 0.00007705304 
  10.57629   12937.064    13134.72074  13037.75223 0.00007729729 
  10.58040   12928.773    13122.55898  13024.6428  0.00007734686 
  10.58450   12945.468    13110.45249  13011.56213 0.00007724711 
  10.58861   12946.733    13098.40221  12998.51069 0.00007723956 
  10.59271   12924.485    13086.40987  12985.48896 0.00007737252 
  10.59682   12896.567    13074.47648  12972.49742 0.00007754002 
  10.60093   12930.838    13062.60338  12959.53655 0.00007733451 
  10.60503   12883.452    13050.79162  12946.60683 0.00007761895 
  10.60914   12863.919    13039.04317  12933.70877 0.00007773681 
  10.61325   12887.291    13027.35913  12920.84283 0.00007759583 
  10.61735   12850.942    13015.741    12908.00953 0.00007781531 
  10.62146   12814.842    13004.18993  12895.20936 0.00007803452 
  10.62557   12848.374    12992.70819  12882.44282 0.00007783086 
  10.62967   12849.597    12981.29698  12869.71041 0.00007782345 
  10.63378   12841.327    12969.95797  12857.01265 0.00007787357 
  10.63788   12792.347    12958.69289  12844.35004 0.00007817174 
  10.64199   12802.668    12947.5035   12831.72311 0.00007810872 
  10.64610   12751.373    12936.39158  12819.13236 0.00007842293 
  10.65020   12790.352    12925.35904  12806.57832 0.00007818393 
  10.65431   12734.652    12914.4078   12794.06151 0.0000785259 
  10.65842   12769.268    12903.53988  12781.58247 0.00007831302 
  10.66252   12745.884    12892.75735  12769.14173 0.0000784567 
  10.66663   12749.649    12882.06234  12756.73981 0.00007843353 
  10.67074   12729.278    12871.45709  12744.37727 0.00007855905 
  10.67484   12745.44     12860.9439   12732.05465 0.00007845943 
  10.67895   12723.508    12850.52516  12719.77249 0.00007859468 
  10.68306   12729.053    12840.20333  12707.53134 0.00007856044 
  10.68716   12705.663    12829.98101  12695.33177 0.00007870506 
  10.69127   12687.659    12819.86085  12683.17432 0.00007881675 
  10.69538   12646.701    12809.84563  12671.05957 0.000079072 
  10.69948   12679.921    12799.93822  12658.98807 0.00007886484 
  10.70359   12668.16     12790.14163  12646.9604  0.00007893806 
  10.70770   12640.723    12780.459    12634.97715 0.0000791094 
  10.71180   12679.015    12770.89355  12623.03887 0.00007887048 
  10.71591   12640.776    12761.44865  12611.14617 0.00007910907 
  10.72002   12637.053    12752.12853  12599.29962 0.00007913237 
  10.72412   12641.051    12742.93559  12587.49982 0.00007910735 
  10.72823   12604.405    12733.87431  12575.74736 0.00007933734 
  10.73234   12603.661    12724.94871  12564.04286 0.00007934203 
  10.73644   12613.462    12716.16293  12552.3869  0.00007928038 
  10.74055   12584.249    12707.52217  12540.78011 0.00007946442 
  10.74466   12585.77     12699.02959  12529.22309 0.00007945481 
  10.74876   12578.45     12690.69069  12517.71647 0.00007950105 
  10.75287   12555.68     12682.51129  12506.26087 0.00007964523 
  10.75698   12572.659    12674.49518  12494.85692 0.00007953767 
  10.76108   12550.105    12666.64866  12483.50525 0.00007968061 
  10.76519   12523.774    12658.97755  12472.2065  0.00007984814 
  10.76930   12554.726    12651.48897  12460.96132 0.00007965128 
  10.77340   12524.393    12644.18753  12449.77034 0.00007984419 
  10.77751   12550.319    12637.08186  12438.63423 0.00007967925 
  10.78162   12541.3      12630.17725  12427.55364 0.00007973655 
  10.78572   12555.297    12623.48217  12416.52924 0.00007964766 
  10.78983   12541.32     12617.00567  12405.56169 0.00007973642 
  10.79394   12519.167    12610.75408  12394.65167 0.00007987752 
  10.79805   12525.148    12604.73839  12383.79985 0.00007983938 
  10.80215   12526.511    12598.96578  12373.00693 0.00007983069 
  10.80626   12483.587    12593.44858  12362.27358 0.00008010518 
  10.81037   12492.576    12588.19482  12351.60051 0.00008004754 
  10.81447   12497.099    12583.21825  12340.98842 0.00008001857 
  10.81858   12521.35     12578.52805  12330.43801 0.00007986359 
  10.82269   12491.916    12574.13966  12319.94999 0.00008005177 
  10.82679   12516.367    12570.06348  12309.52508 0.00007989539 
  10.83090   12489.422    12566.31679  12299.16401 0.00008006776 
  10.83501   12476.276    12562.91162  12288.8675  0.00008015212 
  10.83912   12511.611    12559.86748  12278.63629 0.00007992576 
  10.84322   12533.109    12557.1999   12268.47112 0.00007978866 
  10.84733   12525.175    12554.92549  12258.37273 0.0000798392 
  10.85144   12479.863    12553.06766  12248.34189 0.00008012908 
  10.85554   12533.007    12551.64361  12238.37934 0.00007978931 
  10.85965   12512.393    12550.67989  12228.48586 0.00007992076 
  10.86376   12514.066    12550.19888  12218.66221 0.00007991008 
  10.86787   12488.179    12550.22409  12208.90918 0.00008007573 
  10.87197   12531.496    12550.78821  12199.22754 0.00007979893 
  10.87608   12520.91     12551.91897  12189.61809 0.0000798664 
  10.88019   12509.492    12553.64873  12180.08164 0.0000799393 
  10.88429   12513.624    12556.00963  12170.61897 0.0000799129 
  10.88840   12512.328    12559.04494  12161.2309  0.00007992118 
  10.89251   12497.44     12562.79269  12151.91825 0.00008001639 
  10.89662   12547.797    12567.29698  12142.68185 0.00007969526 
  10.90072   12517.029    12572.60567  12133.52252 0.00007989116 
  10.90483   12567.412    12578.76709  12124.4411  0.00007957088 
  10.90894   12563.475    12585.84459  12115.43844 0.00007959581 
  10.91305   12566.837    12593.89617  12106.5154  0.00007957452 
  10.91715   12624.398    12602.98878  12097.67282 0.0000792117 
  10.92126   12621.967    12613.19539  12088.91158 0.00007922695 
  10.92537   12658.111    12624.59594  12080.23256 0.00007900073 
  10.92947   12657.724    12637.27797  12071.63662 0.00007900314 
  10.93358   12673.721    12651.33749  12063.12467 0.00007890343 
  10.93769   12697.748    12666.88025  12054.69761 0.00007875412 
  10.94180   12716.795    12684.02281  12046.35632 0.00007863617 
  10.94590   12739.569    12702.89407  12038.10173 0.00007849559 
  10.95001   12748.773    12723.63696  12029.93476 0.00007843892 
  10.95412   12827.83     12746.41063  12021.85634 0.00007795551 
  10.95823   12858.277    12771.39244  12013.86739 0.00007777092 
  10.96233   12893.755    12798.78146  12005.96887 0.00007755693 
  10.96644   12891.533    12828.80111  11998.16173 0.00007757029 
  10.97055   12964.253    12861.7038   11990.44692 0.00007713518 
  10.97466   13008.726    12897.77616  11982.82542 0.00007687148 
  10.97876   13068.201    12937.34323  11975.2982  0.00007652163 
  10.98287   13126.441    12980.77711  11967.86626 0.00007618211 
  10.98698   13198.838    13028.50315  11960.53057 0.00007576425 
  10.99109   13288.013    13081.00972  11953.29215 0.0000752558 
  10.99520   13336.572    13138.8583   11946.15201 0.00007498179 
  10.99930   13397.718    13202.71154  11939.11117 0.00007463958 
  11.00341   13522.424    13273.27934  11932.17065 0.00007395124 
  11.00752   13620.172    13351.42941  11925.3315  0.00007342051 
  11.01163   13721.648    13438.13839  11918.59476 0.00007287754 
  11.01573   13887.965    13534.52121  11911.96149 0.00007200479 
  11.01984   14012.038    13641.8724   11905.43275 0.00007136721 
  11.02395   14199.735    13761.57305  11899.00963 0.00007042385 
  11.02806   14317.529    13895.258    11892.6932  0.00006984445 
  11.03216   14528.16     14044.72498  11886.48456 0.00006883184 
  11.03627   14748.273    14212.00587  11880.38481 0.00006780455 
  11.04038   14933.629    14399.20429  11874.39507 0.00006696296 
  11.04449   15204.592    14608.73056  11868.51646 0.0000657696 
  11.04860   15455.737    14843.18736  11862.75011 0.00006470089 
  11.05270   15737.565    15105.15739  11857.09717 0.00006354223 
  11.05681   16100.772    15397.48723  11851.55878 0.00006210882 
  11.06092   16438.506    15723.07747  11846.13612 0.00006083278 
  11.06503   16843.214    16084.51693  11840.83036 0.00005937109 
  11.06913   17272.823    16484.46646  11835.64268 0.00005789442 
  11.07324   17722.635    16924.73144  11830.57428 0.00005642502 
  11.07735   18165.918    17406.65145  11825.62636 0.00005504814 
  11.08146   18645.402    17929.76531  11820.80014 0.00005363253 
  11.08557   19125.394    18492.03517  11816.09685 0.0000522865 
  11.08967   19599.624    19087.99305  11811.51772 0.00005102139 
  11.09378   20034.902    19708.7715   11807.064   0.0000499129 
  11.09789   20509.841    20339.96216  11802.73695 0.00004875708 
  11.10200   20959.437    20961.97397  11798.53785 0.00004771121 
  11.10611   21403.881    21548.75697  11794.46798 0.0000467205 
  11.11021   21761.567    22069.9716   11790.52863 0.00004595257 
  11.11432   22103.673    22492.54106  11786.7211  0.00004524135 
  11.11843   22344.741    22785.77917  11783.04672 0.00004475326 
  11.12254   22482.326    22925.69505  11779.50681 0.00004447938 
  11.12665   22441.126    22900.05568  11776.10272 0.00004456104 
  11.13075   22271.645    22710.78133  11772.83579 0.00004490014 
  11.13486   21955.164    22373.55697  11769.7074  0.00004554737 
  11.13897   21523.645    21914.7375   11766.71892 0.00004646053 
  11.14308   20991.646    21365.99812  11763.87173 0.000047638 
  11.14719   20436.699    20760.03751  11761.16725 0.00004893158 
  11.15130   19873.75     20126.52601  11758.60689 0.00005031763 
  11.15540   19353.724    19489.4255   11756.19206 0.00005166964 
  11.15951   18817.744    18867.19494  11753.92423 0.00005314133 
  11.16362   18292.634    18272.54476  11751.80483 0.00005466681 
  11.16773   17843.629    17713.60094  11749.83533 0.00005604241 
  11.17184   17441.199    17194.44259  11748.01722 0.00005733551 
  11.17594   17057.235    16716.86954  11746.35198 0.00005862615 
  11.18005   16669.771    16280.69384  11744.84112 0.00005998883 
  11.18416   16349.097    15884.51466  11743.48616 0.00006116546 
  11.18827   16035.851    15526.17972  11742.28863 0.00006236027 
  11.19238   15731.412    15203.18106  11741.25009 0.00006356708 
  11.19649   15475.882    14912.59663  11740.37208 0.00006461667 
  11.20059   15243.972    14651.68217  11739.65619 0.0000655997 
  11.20470   15036.695    14417.66631  11739.104   0.00006650398 
  11.20881   14830.752    14207.89366  11738.71712 0.00006742746 
  11.21292   14635.43     14019.86365  11738.49717 0.00006832734 
  11.21703   14419.923    13851.2554   11738.44577 0.0000693485 
  11.22114   14287.144    13699.93749  11738.56457 0.000069993 
  11.22524   14103.247    13563.97396  11738.85523 0.00007090566 
  11.22935   13946.099    13441.61942  11739.31944 0.00007170464 
  11.23346   13788.627    13331.3139   11739.95887 0.00007252354 
  11.23757   13703.355    13231.6719   11740.77525 0.00007297483 
  11.24168   13523.59     13141.46968  11741.77028 0.00007394486 
  11.24579   13418.501    13059.63342  11742.94571 0.00007452397 
  11.24990   13329.476    12985.22382  11744.30328 0.0000750217 
  11.25400   13206.498    12917.42111  11745.84478 0.0000757203 
  11.25811   13069.441    12855.51271  11747.57197 0.00007651437 
  11.26222   13043.976    12798.86617  11749.48666 0.00007666374 
  11.26633   12942.436    12746.97034  11751.59067 0.00007726521 
  11.27044   12858.25     12699.34306  11753.88583 0.00007777108 
  11.27455   12784.35     12655.57642  11756.37399 0.00007822064 
  11.27866   12651.355    12615.31501  11759.05702 0.00007904292 
  11.28276   12633.05     12578.24672  11761.93678 0.00007915745 
  11.28687   12546.268    12544.08948  11765.0152  0.00007970498 
  11.29098   12493.187    12512.61887  11768.29417 0.00008004363 
  11.29509   12453.991    12483.61239  11771.77563 0.00008029555 
  11.29920   12379.022    12456.87973  11775.46154 0.00008078183 
  11.30331   12359.898    12432.24519  11779.35386 0.00008090682 
  11.30742   12335.728    12409.57024  11783.45457 0.00008106534 
  11.31153   12247.069    12388.71204  11787.76569 0.00008165219 
  11.31563   12208.589    12369.54263  11792.28922 0.00008190955 
  11.31974   12175.056    12351.9624   11797.02721 0.00008213515 
  11.32385   12106.832    12335.8655   11801.98171 0.00008259799 
  11.32796   12134.849    12321.15687  11807.15481 0.00008240729 
  11.33207   12056.691    12307.76315  11812.54859 0.0000829415 
  11.33618   12065.753    12295.60053  11818.16516 0.0000828792 
  11.34029   12046.519    12284.60896  11824.00665 0.00008301153 
  11.34440   11928.328    12274.72181  11830.07523 0.00008383405 
  11.34850   11988.533    12265.87869  11836.37305 0.00008341304 
  11.35261   11928.925    12258.03444  11842.9023  0.00008382985 
  11.35672   11828.631    12251.1346   11849.66519 0.00008454064 
  11.36083   11900.495    12245.14186  11856.66394 0.00008403012 
  11.36494   11802.328    12240.00995  11863.90082 0.00008472905 
  11.36905   11788.258    12235.70775  11871.37807 0.00008483018 
  11.37316   11800.007    12232.19594  11879.09799 0.00008474571 
  11.37727   11660.902    12229.44867  11887.06288 0.00008575666 
  11.38138   11741.442    12227.43218  11895.27507 0.00008516841 
  11.38548   11694.038    12226.12276  11903.73692 0.00008551366 
  11.38959   11602.69     12225.4982   11912.45078 0.00008618691 
  11.39370   11668.278    12225.53182  11921.41905 0.00008570245 

data_Cu-SPR212_Rietveld_IUCr_SiC_SiO2_pwd_2
# Information for histogram 2: PWDR samples_18-37-d1000_07-000000.qchi
_pd_proc_ls_profile_function
;
Finger-Cox-Jephcoat function parameters U, V, W, X, Y, SH/L:
  peak variance(Gauss) = Utan(Th)^2^+Vtan(Th)+W:
  peak HW(Lorentz) = X/cos(Th)+Ytan(Th); SH/L = S/L+H/L
  U, V, W in (centideg)^2^, X & Y in centideg
    13.114, -0.386, 1.182, 0.344, 2.196, 0.002, 
;
_pd_block_id
   2023-10-02T13:01|Cu-SPR212_Rietveld_IUCr_SiC_SiO2|CuillierPaul|AdvancedPhotonSource,11-ID-B_hist_2

_exptl_special_details					'SPR-212 with 4 weight percent copper, after 130 C heat treatment'
_pd_proc_info_excluded_regions          'The region near the beamstop was excluded.'
_pd_instr_location                      'Advanced Photon Source, 11-ID-B'
_pd_calibration_special_details         'CeO2 standard for specimen-detector distance, Ni standard for instrumental broadening profile'
_diffrn_source                          X-ray
_diffrn_source_type                     synchrotron
_diffrn_detector                        'area detector'
_pd_meas_scan_method                    fixed
_pd_proc_info_data_reduction            'The scattering from the Kapton capillary sample container was subtracted in the image integration step.'
_pd_instr_dist_spec/detc                1000.0
_pd_spec_size_axial                     7.0
_pd_spec_size_equat                     1.1
_pd_spec_size_thick                     1.1
_pd_spec_shape                          cylinder


loop_
     _atom_type_symbol
     _atom_type_scat_dispersion_real
     _atom_type_scat_dispersion_imag
     _atom_type_scat_dispersion_source
  C        -0.001   0.000   https://subversion.xray.aps.anl.gov/pyGSAS/trunk/atmdata.py
  Cu        0.060   0.127   https://subversion.xray.aps.anl.gov/pyGSAS/trunk/atmdata.py
  O        -0.003   0.000   https://subversion.xray.aps.anl.gov/pyGSAS/trunk/atmdata.py
  Si       -0.002   0.005   https://subversion.xray.aps.anl.gov/pyGSAS/trunk/atmdata.py

_diffrn_radiation_wavelength  0.21150

# PHASE TABLE
loop_
   _pd_phase_id
   _pd_phase_block_id
   _pd_phase_mass_%
  0  2023-10-02T13:01|Cu-SPR212_Rietveld_IUCr_SiC_SiO2|phase_0|CuillierPaul  ?
loop_
   _gsas_proc_phase_R_F_factor
   _gsas_proc_phase_R_Fsqd_factor
   _gsas_proc_phase_id
   _gsas_proc_phase_block_id
    0.05508  0.11849  0  2023-10-02T13:01|Cu-SPR212_Rietveld_IUCr_SiC_SiO2|phase_0|CuillierPaul
_pd_proc_ls_prof_R_factor     0.00729
_pd_proc_ls_prof_wR_factor    0.00910
_gsas_proc_ls_prof_R_B_factor   0.00925
_gsas_proc_ls_prof_wR_B_factor  0.00969
_pd_proc_ls_prof_wR_expected  0.01033
_refine_ls_goodness_of_fit_all  0.88
_diffrn_radiation_probe  x-ray
_diffrn_radiation_polarisn_ratio  0.9900
_pd_proc_ls_background_function
;
Background function: "chebyschev-1" function with 10 terms:
    10258(4), -6223(8), 3069(7), -2121(7), 600(7), -45(7), 81(6), 
    176(6), -179(5), 11(5), 
;
_diffrn_ambient_temperature  300
_diffrn_ambient_pressure  100

# STRUCTURE FACTOR TABLE
loop_
   _refln_index_h
   _refln_index_k
   _refln_index_l
   _refln_F_squared_meas
   _refln_F_squared_calc
   _refln_phase_calc
   _refln_d_spacing
   _gsas_i100_meas
  1    1    1    8382.1494  7233.8819  0.0     2.08897  100.00 
  2    0    0    6781.2511  6206.8335  0.0     1.80911  45.52  
  2    2    0    4222.8168  3659.0189  0.0     1.27923  28.39  
  3    1    1    2775.7378  2619.8858  0.0     1.09093  27.17  
_reflns_number_total  4
_reflns_limit_h_min  1
_reflns_limit_h_max  3
_reflns_limit_k_min  0
_reflns_limit_k_max  2
_reflns_limit_l_min  0
_reflns_limit_l_max  1
_reflns_d_resolution_low    2.089
_reflns_d_resolution_high   1.091

# POWDER DATA TABLE
_pd_meas_number_of_points  2500

loop_
   _pd_meas_2theta_scan
   _pd_meas_intensity_total
   _pd_calc_intensity_total
   _pd_proc_intensity_bkg_calc
   _pd_proc_ls_weight
  1.15721    16815.283    0            0           0         
  1.16130    16926.196    0            0           0         
  1.16539    17028.153    0            0           0         
  1.16948    17062.788    0            0           0         
  1.17356    17293.901    0            0           0         
  1.17765    17487.995    0            0           0         
  1.18174    17422.266    0            0           0         
  1.18583    17672.123    0            0           0         
  1.18992    17747.104    0            0           0         
  1.19401    17948.198    0            0           0         
  1.19810    18181.253    0            0           0         
  1.20219    18233.043    0            0           0         
  1.20628    18386.026    0            0           0         
  1.21037    18501.503    0            0           0         
  1.21445    18606.887    0            0           0         
  1.21854    18772.139    0            0           0         
  1.22263    18950.943    0            0           0         
  1.22672    19169.939    0            0           0         
  1.23081    19317.764    0            0           0         
  1.23490    19464.145    0            0           0         
  1.23899    19619.009    0            0           0         
  1.24308    19700.817    0            0           0         
  1.24717    19867.294    0            0           0         
  1.25126    20091.889    0            0           0         
  1.25534    20387.715    0            0           0         
  1.25943    20399.048    0            0           0         
  1.26352    20631.807    0            0           0         
  1.26761    20749.898    0            0           0         
  1.27170    20959.471    0            0           0         
  1.27579    21080.803    0            0           0         
  1.27988    21232.846    0            0           0         
  1.28397    21517.869    0            0           0         
  1.28806    21728.504    0            0           0         
  1.29214    21802.846    0            0           0         
  1.29623    22149.303    0            0           0         
  1.30032    22267.452    0            0           0         
  1.30441    22565.719    0            0           0         
  1.30850    22741.06     0            0           0         
  1.31259    22926.798    0            0           0         
  1.31668    23080.588    0            0           0         
  1.32077    23382.51     0            0           0         
  1.32486    23566.201    0            0           0         
  1.32895    23856.791    0            0           0         
  1.33303    24048.074    0            0           0         
  1.33712    24181.404    0            0           0         
  1.34121    24586.683    0            0           0         
  1.34530    24704.832    0            0           0         
  1.34939    24983.581    0            0           0         
  1.35348    25165.916    0            0           0         
  1.35757    25471.188    0            0           0         
  1.36166    25707.21     0            0           0         
  1.36575    26018.148    0            0           0         
  1.36984    26190.947    0            0           0         
  1.37393    26450.493    0            0           0         
  1.37801    26744.996    0            0           0         
  1.38210    26803.032    0            0           0         
  1.38619    27128.366    0            0           0         
  1.39028    27574.887    0            0           0         
  1.39437    27847.359    0            0           0         
  1.39846    28042.518    0            0           0         
  1.40255    28295.443    0            0           0         
  1.40664    28513.344    0            0           0         
  1.41073    28746.818    0            0           0         
  1.41482    29050.822    0            0           0         
  1.41890    29195.787    0            0           0         
  1.42299    29609.636    0            0           0         
  1.42708    29916.471    0            0           0         
  1.43117    30117.561    0            0           0         
  1.43526    30395.375    0            0           0         
  1.43935    30726.083    0            0           0         
  1.44344    30841.876    0            0           0         
  1.44753    31212.316    0            0           0         
  1.45162    31432.562    0            0           0         
  1.45571    31741.709    0            0           0         
  1.45980    32021.458    0            0           0         
  1.46388    32155.242    0            0           0         
  1.46797    32529.064    0            0           0         
  1.47206    32770.396    0            0           0         
  1.47615    33005.277    0            0           0         
  1.48024    33146.102    0            0           0         
  1.48433    33416.149    0            0           0         
  1.48842    33645.938    0            0           0         
  1.49251    33828.661    0            0           0         
  1.49660    34115.002    0            0           0         
  1.50069    34393.401    0            0           0         
  1.50477    34609.959    0            0           0         
  1.50886    34742.661    0            0           0         
  1.51295    34844.029    0            0           0         
  1.51704    35199.904    0            0           0         
  1.52113    35397.729    0            0           0         
  1.52522    35545.361    0            0           0         
  1.52931    35585.063    0            0           0         
  1.53340    35755.665    0            0           0         
  1.53749    35916.504    0            0           0         
  1.54158    36068.778    0            0           0         
  1.54567    36095.137    0            0           0         
  1.54976    36364.012    0            0           0         
  1.55384    36469.252    0            0           0         
  1.55793    36459.81     0            0           0         
  1.56202    36668.311    0            0           0         
  1.56611    36680.381    0            0           0         
  1.57020    36760.363    0            0           0         
  1.57429    36827.943    0            0           0         
  1.57838    36971.306    0            0           0         
  1.58247    36977.575    0            0           0         
  1.58656    36864.866    0            0           0         
  1.59065    36907.938    0            0           0         
  1.59474    37015.902    0            0           0         
  1.59882    37011.32     0            0           0         
  1.60291    37024.659    0            0           0         
  1.60700    36951.743    0            0           0         
  1.61109    36921.245    0            0           0         
  1.61518    36835.046    0            0           0         
  1.61927    36832.325    0            0           0         
  1.62336    36838.232    0            0           0         
  1.62745    36681.958    0            0           0         
  1.63154    36581.01     0            0           0         
  1.63563    36632.193    0            0           0         
  1.63972    36483.731    0            0           0         
  1.64381    36346.924    0            0           0         
  1.64789    36352.343    0            0           0         
  1.65198    36270.07     0            0           0         
  1.65607    36118.675    0            0           0         
  1.66016    35951.93     0            0           0         
  1.66425    35870.055    0            0           0         
  1.66834    35732.395    0            0           0         
  1.67243    35628.374    0            0           0         
  1.67652    35507.329    0            0           0         
  1.68061    35330.968    0            0           0         
  1.68470    35161.223    0            0           0         
  1.68879    35113.881    0            0           0         
  1.69288    34982.788    0            0           0         
  1.69696    34850.237    0            0           0         
  1.70105    34622.988    0            0           0         
  1.70514    34561.553    0            0           0         
  1.70923    34417.726    0            0           0         
  1.71332    34200.39     0            0           0         
  1.71741    34019.23     0            0           0         
  1.72150    33870.974    0            0           0         
  1.72559    33661.573    0            0           0         
  1.72968    33540.106    0            0           0         
  1.73377    33363.132    0            0           0         
  1.73786    33157.54     0            0           0         
  1.74195    33086.356    0            0           0         
  1.74603    32902.545    0            0           0         
  1.75012    32710.979    0            0           0         
  1.75421    32603.842    0            0           0         
  1.75830    32394.962    0            0           0         
  1.76239    32187.478    0            0           0         
  1.76648    32017.476    0            0           0         
  1.77057    31832.492    0            0           0         
  1.77466    31708.03     0            0           0         
  1.77875    31564.665    0            0           0         
  1.78284    31392.652    0            0           0         
  1.78693    31178.111    0            0           0         
  1.79102    31003.22     0            0           0         
  1.79511    30812.747    0            0           0         
  1.79919    30648.511    0            0           0         
  1.80328    30616.119    0            0           0         
  1.80737    30231.894    0            0           0         
  1.81146    30238.218    0            0           0         
  1.81555    30067.357    0            0           0         
  1.81964    29949.682    0            0           0         
  1.82373    29661.9      0            0           0         
  1.82782    29656.477    0            0           0         
  1.83191    29361.705    0            0           0         
  1.83600    29310.323    0            0           0         
  1.84009    29016.634    0            0           0         
  1.84418    28952.237    0            0           0         
  1.84827    28754.956    0            0           0         
  1.85235    28670.095    0            0           0         
  1.85644    28462.912    0            0           0         
  1.86053    28355.001    0            0           0         
  1.86462    28167.144    0            0           0         
  1.86871    28185.546    0            0           0         
  1.87280    27936.417    0            0           0         
  1.87689    27848.31     0            0           0         
  1.88098    27717.482    0            0           0         
  1.88507    27639.638    0            0           0         
  1.88916    27452.877    0            0           0         
  1.89325    27329.533    0            0           0         
  1.89734    27260.107    0            0           0         
  1.90143    27118.084    0            0           0         
  1.90552    26963.583    0            0           0         
  1.90960    26890.847    0            0           0         
  1.91369    26786.114    0            0           0         
  1.91778    26666.845    0            0           0         
  1.92187    26569.596    0            0           0         
  1.92596    26387.843    0            0           0         
  1.93005    26375.684    0            0           0         
  1.93414    26260.645    0            0           0         
  1.93823    26145.025    0            0           0         
  1.94232    26117.067    0            0           0         
  1.94641    25889.44     0            0           0         
  1.95050    25914.717    0            0           0         
  1.95459    25694.413    0            0           0         
  1.95868    25708.767    0            0           0         
  1.96277    25551.342    0            0           0         
  1.96686    25432.356    0            0           0         
  1.97094    25386.093    0            0           0         
  1.97503    25297.539    0            0           0         
  1.97912    25199.476    0            0           0         
  1.98321    25161.636    0            0           0         
  1.98730    25039.121    0            0           0         
  1.99139    24961.446    0            0           0         
  1.99548    24937.451    0            0           0         
  1.99957    24866.589    0            0           0         
  2.00366    24715.68     0            0           0         
  2.00775    24757.059    0            0           0         
  2.01184    24676.393    0            0           0         
  2.01593    24530.101    0            0           0         
  2.02002    24420.382    0            0           0         
  2.02411    24389.578    0            0           0         
  2.02820    24370.81     0            0           0         
  2.03229    24297.026    0            0           0         
  2.03637    24216.048    0            0           0         
  2.04046    24249.805    0            0           0         
  2.04455    24307.509    0            0           0         
  2.04864    24127.48     0            0           0         
  2.05273    24163.583    0            0           0         
  2.05682    24005.067    0            0           0         
  2.06091    24043.331    0            0           0         
  2.06500    23863.858    0            0           0         
  2.06909    23892.966    0            0           0         
  2.07318    23785.086    0            0           0         
  2.07727    23759.786    0            0           0         
  2.08136    23727.675    0            0           0         
  2.08545    23618.847    0            0           0         
  2.08954    23598.646    0            0           0         
  2.09363    23602.409    0            0           0         
  2.09772    23511.897    0            0           0         
  2.10180    23518.399    0            0           0         
  2.10589    23444.672    0            0           0         
  2.10998    23509.324    0            0           0         
  2.11407    23335.398    0            0           0         
  2.11816    23425.79     0            0           0         
  2.12225    23343.979    0            0           0         
  2.12634    23366.594    0            0           0         
  2.13043    23270.302    0            0           0         
  2.13452    23299.834    0            0           0         
  2.13861    23237.589    0            0           0         
  2.14270    23262.299    0            0           0         
  2.14679    23172.058    0            0           0         
  2.15088    23172.431    0            0           0         
  2.15497    23179.765    0            0           0         
  2.15906    23150.388    0            0           0         
  2.16315    23063.824    0            0           0         
  2.16724    23120.502    0            0           0         
  2.17133    23084.548    0            0           0         
  2.17541    23028.382    0            0           0         
  2.17950    22977.978    0            0           0         
  2.18359    22953.363    0            0           0         
  2.18768    22979.817    0            0           0         
  2.19177    22949.927    0            0           0         
  2.19586    22947.049    0            0           0         
  2.19995    22914.724    0            0           0         
  2.20404    22932.349    0            0           0         
  2.20813    22938.648    0            0           0         
  2.21222    22944.88     0            0           0         
  2.21631    22840.106    0            0           0         
  2.22040    22824.023    0            0           0         
  2.22449    22881.655    0            0           0         
  2.22858    22813.025    0            0           0         
  2.23267    22938.994    0            0           0         
  2.23676    22877.465    0            0           0         
  2.24085    22827.537    0            0           0         
  2.24494    22866.32     0            0           0         
  2.24903    22926.901    0            0           0         
  2.25312    22729.794    0            0           0         
  2.25721    22875.602    0            0           0         
  2.26129    22834.424    0            0           0         
  2.26538    22849.829    0            0           0         
  2.26947    22895.215    0            0           0         
  2.27356    22865.413    0            0           0         
  2.27765    22745.022    0            0           0         
  2.28174    22835.795    0            0           0         
  2.28583    22859.584    0            0           0         
  2.28992    22902.494    0            0           0         
  2.29401    22885.304    0            0           0         
  2.29810    22844.438    0            0           0         
  2.30219    22898.609    0            0           0         
  2.30628    22751.889    0            0           0         
  2.31037    22877.462    0            0           0         
  2.31446    22839.027    0            0           0         
  2.31855    22856.56     0            0           0         
  2.32264    22861.264    0            0           0         
  2.32673    22808.573    0            0           0         
  2.33082    22868.13     0            0           0         
  2.33491    22858.812    0            0           0         
  2.33900    22868.154    0            0           0         
  2.34309    22870.628    0            0           0         
  2.34718    22880.143    0            0           0         
  2.35126    22915.312    0            0           0         
  2.35535    22874.371    0            0           0         
  2.35944    22975.931    0            0           0         
  2.36353    22917.498    0            0           0         
  2.36762    22918.131    0            0           0         
  2.37171    22966.585    0            0           0         
  2.37580    22959.269    0            0           0         
  2.37989    22984.306    0            0           0         
  2.38398    23016.396    0            0           0         
  2.38807    22904.068    0            0           0         
  2.39216    23012.062    0            0           0         
  2.39625    23020.482    0            0           0         
  2.40034    23125.831    0            0           0         
  2.40443    23062.268    0            0           0         
  2.40852    23124.802    0            0           0         
  2.41261    23048.651    0            0           0         
  2.41670    23210.296    0            0           0         
  2.42079    23018.812    0            0           0         
  2.42488    23198.071    0            0           0         
  2.42897    23109.276    0            0           0         
  2.43306    23221.526    0            0           0         
  2.43715    23138.224    0            0           0         
  2.44124    23251.882    0            0           0         
  2.44533    23260.352    0            0           0         
  2.44942    23293.623    0            0           0         
  2.45351    23325.723    0            0           0         
  2.45760    23343.041    0            0           0         
  2.46169    23348.444    0            0           0         
  2.46577    23376.001    0            0           0         
  2.46986    23403.336    0            0           0         
  2.47395    23441.121    0            0           0         
  2.47804    23525.887    0            0           0         
  2.48213    23510.156    0            0           0         
  2.48622    23528.131    0            0           0         
  2.49031    23690.339    0            0           0         
  2.49440    23563.901    0            0           0         
  2.49849    23691.594    0            0           0         
  2.50258    23769.813    0            0           0         
  2.50667    23811.513    0            0           0         
  2.51076    23886.416    0            0           0         
  2.51485    23934.484    0            0           0         
  2.51894    23989.264    0            0           0         
  2.52303    23949.986    0            0           0         
  2.52712    23986.303    0            0           0         
  2.53121    24047.836    0            0           0         
  2.53530    24020.715    0            0           0         
  2.53939    24067.745    0            0           0         
  2.54348    24129.42     0            0           0         
  2.54757    24208.487    0            0           0         
  2.55166    24187.218    0            0           0         
  2.55575    24258.617    0            0           0         
  2.55984    24355.054    0            0           0         
  2.56393    24331.811    0            0           0         
  2.56802    24416.029    0            0           0         
  2.57211    24462.501    0            0           0         
  2.57620    24462.591    0            0           0         
  2.58029    24458.441    0            0           0         
  2.58438    24531.4      0            0           0         
  2.58847    24514.699    0            0           0         
  2.59256    24502.895    0            0           0         
  2.59665    24536.665    0            0           0         
  2.60074    24553.365    0            0           0         
  2.60483    24567.831    0            0           0         
  2.60892    24500.951    0            0           0         
  2.61301    24587.502    0            0           0         
  2.61710    24589.037    0            0           0         
  2.62119    24564.872    0            0           0         
  2.62527    24585.71     0            0           0         
  2.62936    24539.55     0            0           0         
  2.63345    24486.899    0            0           0         
  2.63754    24473.817    0            0           0         
  2.64163    24533.493    0            0           0         
  2.64572    24469.557    0            0           0         
  2.64981    24519.025    0            0           0         
  2.65390    24443.817    0            0           0         
  2.65799    24356.476    0            0           0         
  2.66208    24291.768    0            0           0         
  2.66617    24308.196    0            0           0         
  2.67026    24221.703    0            0           0         
  2.67435    24191.157    0            0           0         
  2.67844    24236.883    0            0           0         
  2.68253    24234.022    0            0           0         
  2.68662    24158.135    0            0           0         
  2.69071    24127.814    0            0           0         
  2.69480    24121.171    0            0           0         
  2.69889    24134.114    0            0           0         
  2.70298    24078.276    0            0           0         
  2.70707    24073.037    0            0           0         
  2.71116    24045.649    0            0           0         
  2.71525    24029.758    0            0           0         
  2.71934    23932.298    0            0           0         
  2.72343    23917.617    0            0           0         
  2.72752    23984.691    0            0           0         
  2.73161    23902.917    0            0           0         
  2.73570    23842.697    0            0           0         
  2.73979    23778.175    0            0           0         
  2.74388    23860.898    0            0           0         
  2.74797    23818.27     0            0           0         
  2.75206    23854.398    0            0           0         
  2.75615    23862.521    0            0           0         
  2.76024    23764.052    0            0           0         
  2.76433    23855.422    0            0           0         
  2.76842    23746.311    0            0           0         
  2.77251    23771.08     0            0           0         
  2.77660    23704.347    0            0           0         
  2.78069    23693.838    0            0           0         
  2.78478    23694.612    0            0           0         
  2.78887    23695.432    0            0           0         
  2.79296    23647.983    0            0           0         
  2.79705    23643.207    0            0           0         
  2.80114    23579.234    0            0           0         
  2.80523    23662.268    0            0           0         
  2.80932    23576.304    0            0           0         
  2.81341    23520.354    0            0           0         
  2.81750    23592.102    0            0           0         
  2.82159    23554.462    0            0           0         
  2.82568    23529.103    0            0           0         
  2.82977    23486.853    0            0           0         
  2.83386    23449.811    0            0           0         
  2.83795    23417.307    0            0           0         
  2.84204    23462.996    0            0           0         
  2.84613    23441.002    0            0           0         
  2.85022    23367.895    0            0           0         
  2.85431    23364.806    0            0           0         
  2.85840    23303.628    0            0           0         
  2.86249    23336.366    0            0           0         
  2.86658    23295.738    0            0           0
[truncated: 1,660,838 more chars]
